# Supplementary material for: Methano­ldioxido{1-[(2RS)-(2-oxidoprop­yl)iminometh­yl]-2-naphtholato}molybdenium(VI)
Source: Acta Crystallogr Sect E Struct Rep Online. 2010 Jan 27;66(Pt 2):m202. doi: 10.1107/S160053681000262X (PMC2979794; doi:10.1107/S160053681000262X)
Supplement: Supplementary file 2 [file e-66-0m202-Isup2.hkl]

# 
# h,k,l, Fc-squared, Fo-squared, sigma(Fo-squared) and status flag 
# 
data_I
_shelx_title ' a in P2(1)/c' 
_shelx_refln_list_code          4 
_shelx_F_calc_maximum      364.63 
_exptl_crystal_F_000       784.00 
_reflns_d_resolution_high  0.7108 
 
loop_ 
 _symmetry_equiv_pos_as_xyz 
 'x, y, z' 
 '-x, y+1/2, -z+1/2' 
 '-x, -y, -z' 
 'x, -y-1/2, z-1/2' 
 
_cell_length_a     7.9064 
_cell_length_b    15.0780 
_cell_length_c    12.6796 
_cell_angle_alpha  90.000 
_cell_angle_beta   93.959 
_cell_angle_gamma  90.000 
 
_shelx_F_squared_multiplier     1.000 
 
loop_ 
 _refln_index_h 
 _refln_index_k 
 _refln_index_l 
 _refln_F_squared_calc 
 _refln_F_squared_meas 
 _refln_F_squared_sigma 
 _refln_observed_status 
   1   0   0    21917.53    21952.94    310.22 o 
   2   0   0     5605.24     5581.81     56.77 o 
   3   0   0     8893.01     8921.30     89.94 o 
   4   0   0     6877.38     6890.59     75.74 o 
   5   0   0     2132.18     2075.76     38.15 o 
   6   0   0      239.31      255.23     13.36 o 
   7   0   0       79.04       65.01      9.64 o 
   8   0   0       31.67       35.98     13.52 o 
   9   0   0      159.72      158.60     19.37 o 
  10   0   0       87.46      104.59     19.25 o 
  11   0   0       43.68       14.00     14.85 o 
   1   1   0     4714.21     4929.01     37.35 o 
   2   1   0      384.12      393.52     13.79 o 
   3   1   0     7270.98     7555.86     55.03 o 
   4   1   0     6711.88     6983.54     54.03 o 
   5   1   0     5687.09     5862.28     64.52 o 
   6   1   0     2972.48     3138.77     35.55 o 
   7   1   0     2017.91     1997.55     37.17 o 
   8   1   0     2498.72     2542.97     33.00 o 
   9   1   0     1437.43     1482.58     40.92 o 
  10   1   0      629.05      580.38     23.69 o 
  11   1   0     1153.41     1158.27     48.16 o 
   0   2   0      317.89      309.20      9.07 o 
   1   2   0     2286.30     2296.23     18.14 o 
   2   2   0       70.24       50.50      2.99 o 
   3   2   0     1408.31     1546.60     16.66 o 
   4   2   0     1683.10     1786.28     22.58 o 
   5   2   0      112.01      117.87      8.51 o 
   6   2   0        4.86        9.43      4.19 o 
   7   2   0       27.65       36.47      5.84 o 
   8   2   0      204.40      220.63     10.77 o 
   9   2   0       47.06       49.76      9.57 o 
  10   2   0       63.64       81.76     15.69 o 
  11   2   0       36.06       30.77     13.84 o 
   1   3   0    12246.70    12839.13    134.14 o 
   2   3   0       75.40      123.66      5.91 o 
   3   3   0     5027.56     5005.66     39.79 o 
   4   3   0     7621.71     7969.52     60.93 o 
   5   3   0     5015.83     5150.64     45.25 o 
   6   3   0     2531.12     2614.02     30.07 o 
   7   3   0     1523.12     1516.42     34.09 o 
   8   3   0     1552.11     1622.16     26.02 o 
   9   3   0     1265.56     1378.34     33.34 o 
  10   3   0      712.58      655.53     25.04 o 
   0   4   0   132958.34   111807.67   3478.49 o 
   1   4   0      936.81      698.77     16.67 o 
   2   4   0     6232.64     6013.64     44.86 o 
   3   4   0     5820.23     5648.04     44.43 o 
   4   4   0     3865.19     3925.95     35.49 o 
   5   4   0     1912.71     1935.79     23.70 o 
   6   4   0      421.86      423.28     13.48 o 
   7   4   0       90.00       85.58      7.40 o 
   8   4   0      177.85      171.53     10.13 o 
   9   4   0      422.35      431.45     22.42 o 
  10   4   0      203.87      201.32     19.73 o 
   1   5   0     2467.09     2578.73     22.85 o 
   2   5   0      696.04      657.76      9.95 o 
   3   5   0     1890.54     2049.97     21.47 o 
   4   5   0     1214.42     1274.72     22.70 o 
   5   5   0     1352.86     1382.97     23.20 o 
   6   5   0      990.54      988.48     25.57 o 
   7   5   0      664.67      684.82     16.24 o 
   8   5   0      796.24      833.48     18.85 o 
   9   5   0      684.41      692.68     24.36 o 
  10   5   0      264.50      260.83     28.45 o 
   0   6   0     4343.52     4591.33     51.60 o 
   1   6   0     8260.21     8526.45     67.35 o 
   2   6   0      773.48      717.67     11.22 o 
   3   6   0        0.34        5.50      3.37 o 
   4   6   0        5.29        2.86      3.40 o 
   5   6   0     1524.06     1543.80     21.48 o 
   6   6   0      862.23      921.21     17.49 o 
   7   6   0       19.42       24.77      5.85 o 
   8   6   0      376.91      405.68     22.61 o 
   9   6   0      135.79       95.54     20.57 o 
  10   6   0       66.02       36.17     26.83 o 
   1   7   0     9624.65    10517.46     75.36 o 
   2   7   0      188.91      187.62     15.22 o 
   3   7   0     6032.40     5979.89     49.08 o 
   4   7   0     7382.23     7319.86     59.40 o 
   5   7   0     4090.92     4181.13     40.80 o 
   6   7   0     3093.41     3132.10     35.42 o 
   7   7   0     2507.98     2495.87     32.65 o 
   8   7   0     1761.73     1815.98     31.90 o 
   9   7   0     1751.62     1815.03     62.68 o 
  10   7   0     1511.16     1458.28     60.22 o 
   0   8   0    18125.05    18516.39    178.25 o 
   1   8   0     2530.12     2176.06     25.26 o 
   2   8   0    18962.31    19210.11    131.22 o 
   3   8   0     7777.15     7669.72     60.78 o 
   4   8   0     2119.96     2098.75     25.21 o 
   5   8   0     1283.01     1301.87     20.39 o 
   6   8   0      442.52      470.76     13.22 o 
   7   8   0      357.99      377.92     13.33 o 
   8   8   0        0.23        1.31      9.05 o 
   9   8   0       47.94       59.50     18.15 o 
  10   8   0       48.77       57.08     21.40 o 
   1   9   0      925.07      986.47     15.52 o 
   2   9   0       57.05       79.23      5.56 o 
   3   9   0       17.67       31.20      4.55 o 
   4   9   0      234.74      248.43      9.11 o 
   5   9   0      697.45      716.97     15.25 o 
   6   9   0     1302.79     1246.64     24.42 o 
   7   9   0     1010.54     1032.42     31.34 o 
   8   9   0      548.29      569.24     22.36 o 
   9   9   0      725.16      700.43     41.60 o 
  10   9   0      215.02      188.34     30.03 o 
   0  10   0     2271.54     2380.33     37.75 o 
   1  10   0     1999.29     2000.08     24.52 o 
   2  10   0        0.96        6.76      3.81 o 
   3  10   0      394.02      413.21     10.97 o 
   4  10   0      209.15      233.86     15.46 o 
   5  10   0     1258.65     1184.78     22.93 o 
   6  10   0      453.72      425.79     15.50 o 
   7  10   0        1.17       -4.01      7.66 o 
   8  10   0       38.06       35.35     15.22 o 
   9  10   0        0.43       37.20     18.09 o 
   1  11   0      520.60      634.49     15.33 o 
   2  11   0      145.26      166.50      7.77 o 
   3  11   0     2438.66     2484.30     29.21 o 
   4  11   0     1446.26     1385.29     24.81 o 
   5  11   0     1386.17     1405.48     26.08 o 
   6  11   0     3165.70     3213.09     58.76 o 
   7  11   0     3937.13     3792.34     63.77 o 
   8  11   0     2474.40     2499.84     68.05 o 
   9  11   0     1383.69     1460.38     59.70 o 
   0  12   0     4748.05     4766.28     71.35 o 
   1  12   0     1547.93     1480.05     21.76 o 
   2  12   0    10471.56    10693.70     83.80 o 
   3  12   0     4380.08     4347.76     49.28 o 
   4  12   0      671.88      663.51     18.09 o 
   5  12   0      472.49      459.54     19.09 o 
   6  12   0       53.69       69.00     11.45 o 
   7  12   0       88.71       88.10     12.37 o 
   8  12   0       20.66        3.22     11.59 o 
   9  12   0        9.81      -12.83     14.85 o 
   1  13   0      369.05      373.38     12.12 o 
   2  13   0       47.87       33.25      6.68 o 
   3  13   0      834.17      866.62     21.49 o 
   4  13   0      525.65      511.40     16.67 o 
   5  13   0       66.94       82.80     11.73 o 
   6  13   0      109.88       99.69     12.95 o 
   7  13   0      177.07      201.48     16.53 o 
   8  13   0       15.94       16.24     13.38 o 
   0  14   0     1279.22     1313.33     56.85 o 
   1  14   0      824.06      833.91     17.76 o 
   2  14   0      150.21      167.49     11.03 o 
   3  14   0     1865.11     1911.09     34.43 o 
   4  14   0      237.60      256.51     18.52 o 
   5  14   0      366.60      361.85     18.92 o 
   6  14   0       93.69       98.27     13.12 o 
   7  14   0        8.07       24.32     10.29 o 
   8  14   0       44.07       59.42     16.09 o 
   1  15   0      156.18      166.23     11.17 o 
   2  15   0       82.39       98.64     12.19 o 
   3  15   0     2881.07     2823.83     49.68 o 
   4  15   0      613.86      635.04     23.45 o 
   5  15   0      978.48      902.27     30.98 o 
   6  15   0     2011.58     1955.77     43.05 o 
   7  15   0     1969.75     1908.34     44.15 o 
   0  16   0     2167.11     2081.67     55.64 o 
   1  16   0      443.07      498.36     17.29 o 
   2  16   0     3071.18     3108.60     43.79 o 
   3  16   0     2003.57     1946.47     40.27 o 
   4  16   0      244.47      240.73     17.12 o 
   5  16   0      301.64      323.17     19.57 o 
   6  16   0       38.07       55.16     12.19 o 
   7  16   0        0.28       -4.25      9.89 o 
   1  17   0        4.88       10.85      8.08 o 
   2  17   0        9.76       11.90      9.35 o 
   3  17   0      630.35      634.55     24.49 o 
   4  17   0      139.68      142.32     15.39 o 
   5  17   0        0.38       -9.67      8.83 o 
   6  17   0        2.70       11.65     12.30 o 
   0  18   0      280.13      299.71     26.05 o 
   1  18   0      499.34      496.56     33.92 o 
   2  18   0      794.27      800.43     52.50 o 
   3  18   0     2769.54     2662.55     50.32 o 
   4  18   0      505.32      556.13     24.87 o 
   5  18   0      491.98      476.65     24.48 o 
   1  19   0      240.68      229.54     20.77 o 
   2  19   0      153.88      187.64     20.22 o 
   3  19   0     1622.49     1582.01     47.36 o 
   4  19   0      469.56      485.28     29.12 o 
   0  20   0     3035.88     2791.78    113.16 o 
   1  20   0      903.88      936.22     36.69 o 
   2  20   0     1328.43     1383.99     44.59 o 
   3  20   0      809.19      816.17     74.41 o 
   1  21   0       17.09        2.64     18.55 o 
 -11   1   1     1448.48     1612.28     41.32 o 
 -10   1   1      996.30      970.53     30.07 o 
  -9   1   1      625.47      647.18     23.14 o 
  -8   1   1      561.62      596.90     20.84 o 
  -7   1   1     1366.41     1422.72     26.00 o 
  -6   1   1     2226.83     2274.65     30.46 o 
  -5   1   1     1763.40     1829.70     21.83 o 
  -4   1   1     2796.38     3071.88     28.47 o 
  -3   1   1     1394.03     1485.69     15.71 o 
  -2   1   1       40.15       40.68      4.67 o 
  -1   1   1     1842.25     2006.12     19.61 o 
   0   1   1     4051.14     4312.96     33.67 o 
   1   1   1    31528.85    31147.09    257.12 o 
   2   1   1     9220.79     9144.25     62.85 o 
   3   1   1    21525.19    22360.91    235.99 o 
   4   1   1     3603.81     3272.16     30.69 o 
   5   1   1     5238.86     5010.13     47.22 o 
   6   1   1     3176.24     3374.22     35.52 o 
   7   1   1     1281.51     1315.07     21.97 o 
   8   1   1      897.48      910.53     19.58 o 
   9   1   1      329.23      333.00     17.67 o 
  10   1   1     1019.93     1051.03     31.99 o 
  11   1   1      334.28      349.14     25.33 o 
 -11   2   1       51.12       68.35     13.54 o 
 -10   2   1      668.24      723.75     26.30 o 
  -9   2   1      633.85      616.06     22.57 o 
  -8   2   1      852.37      846.86     24.56 o 
  -7   2   1      110.78      114.49      7.68 o 
  -6   2   1     8187.96     8071.60     66.37 o 
  -5   2   1    12825.73    13080.36     94.86 o 
  -4   2   1    13739.32    14431.19    100.44 o 
  -3   2   1    17582.53    17964.92    120.04 o 
  -2   2   1    11317.31    11275.29    109.88 o 
  -1   2   1    24049.11    23637.80    184.02 o 
   0   2   1    41646.59    40643.65    700.20 o 
   1   2   1     2766.62     2802.17     20.04 o 
   2   2   1    23835.09    23794.18    202.54 o 
   3   2   1     2658.84     2822.17     25.55 o 
   4   2   1     2046.21     2574.89     26.05 o 
   5   2   1       52.37       65.70      5.97 o 
   6   2   1        0.25       14.75      4.80 o 
   7   2   1      418.62      408.74     14.20 o 
   8   2   1     1277.28     1327.31     23.67 o 
   9   2   1     1408.08     1405.19     33.22 o 
  10   2   1     2083.98     2122.77     43.70 o 
 -11   3   1      954.90     1019.93     39.50 o 
 -10   3   1      882.35      823.02     28.07 o 
  -9   3   1     1358.55     1327.04     32.86 o 
  -8   3   1     1776.02     1803.68     36.69 o 
  -7   3   1     1627.43     1662.50     24.23 o 
  -6   3   1     1461.52     1557.24     21.85 o 
  -5   3   1      480.84      458.20     10.76 o 
  -4   3   1        2.16        9.58      3.33 o 
  -3   3   1       74.28       87.79      5.78 o 
  -2   3   1     1210.56     1334.75     14.12 o 
  -1   3   1     7000.83     7260.43     56.00 o 
   0   3   1      163.45      134.20      7.83 o 
   1   3   1     8036.45     8525.55     55.91 o 
   2   3   1      901.28      889.44     14.37 o 
   3   3   1    10302.73    10653.31     75.26 o 
   4   3   1     1675.22     1533.06     18.86 o 
   5   3   1     3637.66     3645.10     35.57 o 
   6   3   1     2442.90     2506.27     29.59 o 
   7   3   1     2274.23     2277.67     29.96 o 
   8   3   1     1664.82     1609.40     26.21 o 
   9   3   1      204.16      203.68     16.96 o 
  10   3   1      553.28      534.91     27.32 o 
 -10   4   1       61.97       83.70     13.64 o 
  -9   4   1       40.99       33.35      9.40 o 
  -8   4   1       21.10       27.09      8.47 o 
  -7   4   1      134.62      125.28      8.38 o 
  -6   4   1        2.50        9.84      4.07 o 
  -5   4   1        0.21        8.39      6.73 o 
  -4   4   1       87.50       80.19      5.45 o 
  -3   4   1      400.00      376.70      8.25 o 
  -2   4   1      947.06      973.36     22.09 o 
  -1   4   1     9243.96     9538.52     65.73 o 
   0   4   1      928.91      935.56     11.60 o 
   1   4   1    21035.50    21536.93    145.64 o 
   2   4   1     1214.32     1160.42     14.04 o 
   3   4   1     1409.94     1650.66     18.13 o 
   4   4   1       82.87       90.70      5.56 o 
   5   4   1      161.26      189.46      7.64 o 
   6   4   1      117.47      123.82      7.60 o 
   7   4   1       16.22       27.54      5.93 o 
   8   4   1      175.16      172.10     10.05 o 
   9   4   1      216.31      224.53     15.53 o 
  10   4   1       74.30       92.03     31.50 o 
 -10   5   1     1682.18     1642.04     47.13 o 
  -9   5   1     1043.51     1042.90     29.41 o 
  -8   5   1      724.40      770.04     24.04 o 
  -7   5   1     2314.68     2353.66     30.65 o 
  -6   5   1     2247.36     2300.64     28.61 o 
  -5   5   1      450.51      536.84     12.22 o 
  -4   5   1      585.02      590.72     11.63 o 
  -3   5   1       49.48       74.55      4.59 o 
  -2   5   1      403.89      412.82      8.21 o 
  -1   5   1       16.80       41.82      4.26 o 
   0   5   1     4033.96     4021.15     38.48 o 
   1   5   1    14047.80    14078.14     95.53 o 
   2   5   1     1010.31      783.42     11.12 o 
   3   5   1    11928.94    12195.39     86.04 o 
   4   5   1     4169.72     4096.95     39.48 o 
   5   5   1     5294.71     5048.10     45.54 o 
   6   5   1     5679.23     5633.85     76.98 o 
   7   5   1     1645.10     1697.00     25.59 o 
   8   5   1      755.17      758.25     18.42 o 
   9   5   1      580.33      620.54     27.96 o 
  10   5   1      832.73      908.82     65.33 o 
 -10   6   1      208.50      240.79     28.05 o 
  -9   6   1       20.26       12.06      8.48 o 
  -8   6   1     1135.29     1202.80     30.08 o 
  -7   6   1      745.67      777.68     19.39 o 
  -6   6   1     3227.32     3259.03     40.96 o 
  -5   6   1     4073.73     4160.38     40.40 o 
  -4   6   1     8752.86     8841.43     68.45 o 
  -3   6   1    17864.70    17838.38    122.42 o 
  -2   6   1    14074.64    13757.66     95.55 o 
  -1   6   1     6842.19     6475.98     57.38 o 
   0   6   1    13785.37    14139.58     96.26 o 
   1   6   1     1322.80     1204.08     15.16 o 
   2   6   1     1904.14     1832.55     18.94 o 
   3   6   1       14.74       26.59      3.57 o 
   4   6   1      898.28     1017.63     15.43 o 
   5   6   1        0.25       12.56      4.31 o 
   6   6   1       86.42      105.56      7.49 o 
   7   6   1      425.29      415.23     13.25 o 
   8   6   1      997.00     1022.04     21.20 o 
   9   6   1      500.54      526.95     39.08 o 
  10   6   1      845.57      922.66     47.43 o 
 -10   7   1      465.54      429.11     34.99 o 
  -9   7   1      713.49      716.09     82.25 o 
  -8   7   1      676.12      661.06     29.47 o 
  -7   7   1      764.98      773.55     17.71 o 
  -6   7   1      971.56     1000.63     28.52 o 
  -5   7   1      332.92      323.14     10.69 o 
  -4   7   1        9.19       13.94      4.05 o 
  -3   7   1       24.74       25.61      4.28 o 
  -2   7   1        8.78        4.32      3.27 o 
  -1   7   1     3017.88     3190.40     32.32 o 
   0   7   1     3053.97     3072.78     34.40 o 
   1   7   1     5404.35     5561.50     47.74 o 
   2   7   1      272.35      369.32      8.15 o 
   3   7   1     3297.94     3421.65     34.20 o 
   4   7   1      191.14      180.19      7.31 o 
   5   7   1       87.05      116.15      8.35 o 
   6   7   1       62.62       79.82      6.85 o 
   7   7   1      576.12      587.89     15.41 o 
   8   7   1      822.67      812.00     25.16 o 
   9   7   1      212.89      181.73     25.15 o 
  10   7   1      266.14      255.55     51.33 o 
 -10   8   1      293.54      242.66     42.00 o 
  -9   8   1      138.76      145.25     23.50 o 
  -8   8   1        0.50       -3.55      8.38 o 
  -7   8   1      249.24      243.37     11.28 o 
  -6   8   1      178.53      189.14      9.44 o 
  -5   8   1      386.80      383.13     12.19 o 
  -4   8   1     1601.42     1600.91     21.79 o 
  -3   8   1     3413.45     3331.71     33.08 o 
  -2   8   1     1330.91     1416.63     18.81 o 
  -1   8   1      319.19      297.07      8.87 o 
   0   8   1     7183.82     7424.77     57.24 o 
   1   8   1    10911.60    11391.28     82.01 o 
   2   8   1      477.33      448.50      9.62 o 
   3   8   1      123.47      153.19      6.47 o 
   4   8   1       82.28      100.80      8.94 o 
   5   8   1       97.57      100.26      6.67 o 
   6   8   1      126.96      120.49      7.99 o 
   7   8   1       28.70       40.46     13.13 o 
   8   8   1        1.80        1.80      8.00 o 
   9   8   1      137.33      135.48     23.75 o 
  10   8   1      198.67      197.50     31.50 o 
 -10   9   1     1587.15     1598.43     65.17 o 
  -9   9   1     1935.60     1807.92     64.28 o 
  -8   9   1     1883.80     1872.31     61.42 o 
  -7   9   1     2411.23     2448.90     37.22 o 
  -6   9   1     1543.08     1556.29     24.62 o 
  -5   9   1      517.10      560.29     13.99 o 
  -4   9   1      662.17      641.97     14.17 o 
  -3   9   1      311.04      320.32     10.26 o 
  -2   9   1     1791.78     1856.16     24.77 o 
  -1   9   1      259.43      243.55      8.51 o 
   0   9   1     4279.32     4355.60     38.94 o 
   1   9   1     9745.71     9716.62     72.92 o 
   2   9   1     2751.24     2591.15     26.84 o 
   3   9   1     8678.88     8869.46     68.94 o 
   4   9   1     3305.63     3293.04     33.65 o 
   5   9   1     3205.99     3212.79     47.99 o 
   6   9   1     5723.30     5699.96     71.40 o 
   7   9   1     2855.30     2832.45     47.86 o 
   8   9   1     1624.65     1579.09     36.51 o 
   9   9   1     1140.79     1333.48     80.50 o 
  -9  10   1        1.43      -16.33     13.59 o 
  -8  10   1     2088.57     2143.29     67.63 o 
  -7  10   1     3183.99     3152.88     50.95 o 
  -6  10   1     4165.25     4164.17     50.35 o 
  -5  10   1     4239.23     4226.70     52.26 o 
  -4  10   1     7468.59     7426.08     63.47 o 
  -3  10   1    12123.99    12008.92     90.84 o 
  -2  10   1    10077.87    10015.79     77.24 o 
  -1  10   1     3617.78     3534.67     34.99 o 
   0  10   1     5408.55     5579.72     48.15 o 
   1  10   1      704.60      636.84     12.70 o 
   2  10   1      971.93      932.21     17.39 o 
   3  10   1     1164.48     1197.68     21.30 o 
   4  10   1      793.02      751.57     17.42 o 
   5  10   1      613.22      629.56     16.98 o 
   6  10   1      135.59      160.65     13.22 o 
   7  10   1      366.68      389.38     19.61 o 
   8  10   1      872.92      860.51     27.97 o 
   9  10   1      294.19      291.05     31.56 o 
  -9  11   1      501.47      537.57     91.00 o 
  -8  11   1      330.90      318.76     30.03 o 
  -7  11   1      322.81      367.56     27.28 o 
  -6  11   1      452.60      457.52     16.81 o 
  -5  11   1      256.64      273.14     12.78 o 
  -4  11   1       60.78       68.39      6.65 o 
  -3  11   1       12.58       11.66      4.78 o 
  -2  11   1        3.79        8.24      4.54 o 
  -1  11   1      814.03      837.50     15.72 o 
   0  11   1     2320.63     2389.30     28.61 o 
   1  11   1     2623.65     2687.45     29.69 o 
   2  11   1      189.24      252.79     10.17 o 
   3  11   1     3294.50     3273.24     48.22 o 
   4  11   1      623.21      613.07     16.74 o 
   5  11   1       79.82      107.80     14.48 o 
   6  11   1       94.13      117.98     12.89 o 
   7  11   1      393.20      385.60     19.83 o 
   8  11   1      325.82      304.15     19.16 o 
   9  11   1      242.05      328.84     34.23 o 
  -9  12   1      266.45      269.49     49.00 o 
  -8  12   1       29.25       39.85     18.09 o 
  -7  12   1      421.02      430.50     20.72 o 
  -6  12   1      707.31      724.74     24.36 o 
  -5  12   1      652.66      694.47     21.32 o 
  -4  12   1      858.29      885.25     20.73 o 
  -3  12   1      903.72      915.68     17.77 o 
  -2  12   1       32.61       62.86      6.50 o 
  -1  12   1       45.53       56.87      6.13 o 
   0  12   1      611.16      656.62     14.46 o 
   1  12   1      117.71      153.62      9.57 o 
   2  12   1       30.29       38.72      6.64 o 
   3  12   1      582.04      583.43     17.18 o 
   4  12   1       26.60       22.04      8.27 o 
   5  12   1      194.23      208.25     14.69 o 
   6  12   1      133.80      118.17     13.04 o 
   7  12   1       53.66       36.67     10.78 o 
   8  12   1       91.04      111.11     14.36 o 
   9  12   1      205.67      274.06     63.00 o 
  -8  13   1     2026.92     1960.84    136.50 o 
  -7  13   1      953.40      974.57     29.57 o 
  -6  13   1      398.05      408.53     19.70 o 
  -5  13   1      458.09      454.84     20.05 o 
  -4  13   1      905.14      900.99     21.51 o 
  -3  13   1       29.64       27.39      6.77 o 
  -2  13   1     1553.98     1606.47     24.12 o 
  -1  13   1      339.28      359.43     11.83 o 
   0  13   1     1735.98     1698.10     24.45 o 
   1  13   1     4076.22     4115.02     41.89 o 
   2  13   1     2408.06     2395.69     36.58 o 
   3  13   1     3254.96     3293.79     54.63 o 
   4  13   1     1227.77     1195.33     29.61 o 
   5  13   1     1087.42     1062.52     29.08 o 
   6  13   1     2009.40     1991.69     41.67 o 
   7  13   1     1510.30     1554.52     38.20 o 
   8  13   1     1282.93     1318.84     37.26 o 
  -8  14   1      504.98      501.92     38.67 o 
  -7  14   1      763.07      834.87     28.50 o 
  -6  14   1      944.23      935.96     28.37 o 
  -5  14   1      871.30      899.68     40.25 o 
  -4  14   1     1852.88     1843.79     32.02 o 
  -3  14   1     3362.45     3290.74     48.16 o 
  -2  14   1     3797.34     3805.83     52.99 o 
  -1  14   1     2639.69     2611.50     32.71 o 
   0  14   1     2905.19     3040.94     35.83 o 
   1  14   1        1.41       15.11      6.07 o 
   2  14   1       12.71       -1.27      7.24 o 
   3  14   1      326.87      339.38     17.49 o 
   4  14   1       12.54       17.66      9.00 o 
   5  14   1        7.50       16.53     13.81 o 
   6  14   1      410.44      416.31     21.08 o 
   7  14   1      197.95      206.87     17.81 o 
   8  14   1      281.16      290.16     30.14 o 
  -7  15   1        6.62       14.23     10.70 o 
  -6  15   1        0.58        7.05      9.22 o 
  -5  15   1       41.65       36.21     10.03 o 
  -4  15   1      112.14      125.13     15.66 o 
  -3  15   1       14.57       19.83      7.40 o 
  -2  15   1       25.55       23.83      7.30 o 
  -1  15   1       70.82       86.93      9.12 o 
   0  15   1        0.11       21.74      7.01 o 
   1  15   1      113.54      132.57     10.46 o 
   2  15   1      233.13      226.72     12.43 o 
   3  15   1      808.77      741.69     24.72 o 
   4  15   1       22.66       24.31      9.59 o 
   5  15   1        4.78       10.82     10.01 o 
   6  15   1       22.22       37.97     11.26 o 
   7  15   1       29.08       35.97     12.68 o 
  -7  16   1      776.96      799.60     42.10 o 
  -6  16   1      828.87      876.26     37.38 o 
  -5  16   1      692.58      698.38     25.88 o 
  -4  16   1     1010.36     1063.26     30.40 o 
  -3  16   1     1852.72     1796.15     38.09 o 
  -2  16   1     1122.82     1133.14     25.36 o 
  -1  16   1     1626.69     1591.00     33.93 o 
   0  16   1     1106.18     1131.15     25.31 o 
   1  16   1       29.06       39.57      7.93 o 
   2  16   1      172.02      199.16     15.26 o 
   3  16   1      998.23     1018.56     29.25 o 
   4  16   1       23.69       32.15     10.31 o 
   5  16   1      232.26      218.69     17.71 o 
   6  16   1        3.14       -5.95      9.77 o 
   7  16   1       46.70       61.77     17.85 o 
  -6  17   1      319.42      314.79     20.80 o 
  -5  17   1      200.08      226.12     18.17 o 
  -4  17   1      144.91      151.36     15.50 o 
  -3  17   1        6.76        7.38      8.90 o 
  -2  17   1      694.92      723.07     30.21 o 
  -1  17   1      272.19      314.26     17.48 o 
   0  17   1     1060.31     1045.42     28.42 o 
   1  17   1     1464.99     1466.57     34.48 o 
   2  17   1      981.53      987.01     29.18 o 
   3  17   1     1883.18     1881.21     41.04 o 
   4  17   1     2625.89     2620.07     50.26 o 
   5  17   1     2098.49     2055.47     45.80 o 
   6  17   1     1544.28     1570.61     40.81 o 
  -5  18   1      655.72      667.61     27.18 o 
  -4  18   1     1200.24     1235.06     34.58 o 
  -3  18   1     1631.61     1773.58     48.03 o 
  -2  18   1     1538.75     1546.77     75.12 o 
  -1  18   1     1649.79     1712.18     38.03 o 
   0  18   1     2388.67     2450.02     45.77 o 
   1  18   1       93.74      123.17     16.73 o 
   2  18   1      294.59      283.78     22.41 o 
   3  18   1      569.02      514.65     25.04 o 
   4  18   1       68.17       51.50     12.44 o 
   5  18   1        0.77      -17.34      9.00 o 
  -4  19   1      197.61      230.04     35.52 o 
  -3  19   1       46.04       46.55     14.47 o 
  -2  19   1        1.31        0.40     10.61 o 
  -1  19   1       38.43       44.21     14.06 o 
   0  19   1       14.16       32.14     13.11 o 
   1  19   1      289.11      292.04     23.14 o 
   2  19   1       53.41       83.19     16.86 o 
   3  19   1      192.22      161.05     20.06 o 
   4  19   1        5.63        0.18     10.53 o 
  -3  20   1      835.56      786.82     50.99 o 
  -2  20   1      808.71      807.92     34.64 o 
  -1  20   1     1136.24     1295.60     55.27 o 
   0  20   1      668.41      705.49     42.07 o 
   1  20   1       58.22       81.35     15.46 o 
   2  20   1      109.41      148.80     19.85 o 
   3  20   1      508.25      476.39     29.82 o 
  -1  21   1       86.13       67.67     30.92 o 
   0  21   1     1094.94     1035.06     51.13 o 
   1  21   1      957.32      941.17     49.42 o 
 -11   0   2      776.22      776.63     41.51 o 
 -10   0   2     5316.23     5588.50    197.16 o 
  -9   0   2     3064.28     2999.65     92.17 o 
  -8   0   2     1813.63     1774.21     51.13 o 
  -7   0   2     4997.54     5100.62     90.31 o 
  -6   0   2    11088.35    11318.25    210.51 o 
  -5   0   2    11478.79    11583.26    196.25 o 
  -4   0   2    18559.15    18701.05    178.62 o 
  -3   0   2    20121.86    20898.11    332.49 o 
  -2   0   2    11674.96    11808.15    140.23 o 
  -1   0   2    10581.92    10918.54    109.14 o 
   0   0   2       97.02      104.47      4.23 o 
   1   0   2     4979.22     5482.25     75.30 o 
   2   0   2     1983.64     2177.86     28.39 o 
   3   0   2      280.54      266.67      9.86 o 
   4   0   2    10327.36    11174.91    114.94 o 
   5   0   2      684.24      586.92     17.73 o 
   6   0   2     1324.38     1446.77     31.17 o 
   7   0   2     3814.69     3876.95     61.09 o 
   8   0   2     3305.00     3327.21     56.49 o 
   9   0   2     2471.65     2454.85     65.39 o 
  10   0   2     3795.37     3891.87     86.79 o 
 -11   1   2      728.12      743.56     29.04 o 
 -10   1   2     1143.05     1129.05     42.10 o 
  -9   1   2      473.26      430.42     20.20 o 
  -8   1   2     1293.63     1260.23     30.38 o 
  -7   1   2      558.61      559.87     17.60 o 
  -6   1   2        4.09        9.48      3.92 o 
  -5   1   2      294.15      295.29      8.25 o 
  -4   1   2      643.04      614.27     10.15 o 
  -3   1   2     4924.72     5038.87     42.57 o 
  -2   1   2    13825.29    14150.38    154.26 o 
  -1   1   2     9472.79     9921.01     74.18 o 
   0   1   2     4451.51     4710.42     37.48 o 
   1   1   2     8363.31     8736.05     63.17 o 
   2   1   2    12044.78    11921.73     88.55 o 
   3   1   2     8519.10     8457.03     73.22 o 
   4   1   2     5518.55     5513.38     45.70 o 
   5   1   2     4835.26     4893.04     44.19 o 
   6   1   2     2473.89     2465.23     29.74 o 
   7   1   2     2994.49     2751.85     33.82 o 
   8   1   2       89.26      101.04      8.93 o 
   9   1   2       32.14       38.59      8.17 o 
  10   1   2      155.66      178.04     15.71 o 
 -11   2   2       30.96       36.83     11.75 o 
 -10   2   2        0.10       -1.08      8.80 o 
  -9   2   2        5.57       11.40      8.44 o 
  -8   2   2       13.24       15.47      7.79 o 
  -7   2   2      477.97      498.48     18.35 o 
  -6   2   2      977.05      987.27     16.35 o 
  -5   2   2       33.49       31.47      5.47 o 
  -4   2   2      369.68      359.54      8.27 o 
  -3   2   2      116.20      144.31      4.69 o 
  -2   2   2      737.28      773.76     10.21 o 
  -1   2   2        2.26       14.56      1.96 o 
   0   2   2      380.30      369.69      5.51 o 
   1   2   2       35.89       30.94      3.45 o 
   2   2   2      822.36      784.85     10.26 o 
   3   2   2      475.46      512.23      9.74 o 
   4   2   2       45.99       54.37      5.03 o 
   5   2   2      370.82      369.78     10.31 o 
   6   2   2        9.18       16.07      5.69 o 
   7   2   2        1.11       16.09      5.29 o 
   8   2   2       26.05       42.30      7.81 o 
   9   2   2        3.15        2.31      6.00 o 
  10   2   2        3.01       -1.90     10.30 o 
 -11   3   2      906.48      956.19     32.57 o 
 -10   3   2     1789.26     1864.27     42.34 o 
  -9   3   2      300.52      282.94     17.51 o 
  -8   3   2      408.81      376.43     18.01 o 
  -7   3   2      457.42      436.54     12.41 o 
  -6   3   2       65.51       61.99      5.69 o 
  -5   3   2      282.01      264.69      8.34 o 
  -4   3   2      110.62      104.34      5.43 o 
  -3   3   2     2345.29     2191.86     21.51 o 
  -2   3   2     4666.90     4544.88     38.30 o 
  -1   3   2     7394.69     7512.60     52.68 o 
   0   3   2     4797.20     4646.28     34.22 o 
   1   3   2       31.00       21.71      3.50 o 
   2   3   2     2978.83     2682.50     22.87 o 
   3   3   2     9444.21     9600.27     94.14 o 
   4   3   2     5694.86     5582.13     46.35 o 
   5   3   2     3302.49     3232.87     45.83 o 
   6   3   2     2443.42     2394.61     32.10 o 
   7   3   2     1523.87     1435.28     24.87 o 
   8   3   2        0.77        3.28      5.59 o 
   9   3   2        0.11       19.69      8.00 o 
  10   3   2        0.07       17.01     11.41 o 
 -10   4   2     2353.06     2532.57     49.99 o 
  -9   4   2     1776.79     1771.49     38.86 o 
  -8   4   2     2994.34     3022.17     49.39 o 
  -7   4   2     5187.57     5326.42     73.04 o 
  -6   4   2     6711.61     6985.09     59.59 o 
  -5   4   2     7064.18     7259.54     59.02 o 
  -4   4   2     8262.56     8043.67     61.91 o 
  -3   4   2     4329.08     4145.05     35.33 o 
  -2   4   2      375.77      271.39      6.63 o 
  -1   4   2      957.27      825.20     17.77 o 
   0   4   2        9.89       38.94      4.59 o 
   1   4   2     1890.38     1977.20     19.04 o 
   2   4   2       75.07       69.26      4.61 o 
   3   4   2       38.19       28.53      3.38 o 
   4   4   2     3993.02     4171.83     37.32 o 
   5   4   2      690.24      585.30     13.57 o 
   6   4   2     2017.67     2139.07     27.39 o 
   7   4   2     4147.72     4063.38     47.04 o 
   8   4   2     3556.31     3585.26     42.31 o 
   9   4   2     1876.56     1863.63     41.47 o 
  10   4   2     2710.86     2670.45    109.66 o 
 -10   5   2      247.76      255.83     18.73 o 
  -9   5   2       11.20        9.46     10.24 o 
  -8   5   2     2060.31     2049.78     69.84 o 
  -7   5   2       24.40       24.86      8.09 o 
  -6   5   2      424.00      394.53     11.69 o 
  -5   5   2      235.81      226.32      8.87 o 
  -4   5   2      355.92      336.54      9.92 o 
  -3   5   2     2837.84     2936.99     28.13 o 
  -2   5   2     7623.57     7502.34     55.79 o 
  -1   5   2     3649.40     3488.89     32.23 o 
   0   5   2     3955.89     3877.29     31.25 o 
   1   5   2     7002.19     7227.82     58.53 o 
   2   5   2     2244.78     2161.63     39.18 o 
   3   5   2      301.13      298.37      7.27 o 
   4   5   2        4.89        3.75      3.70 o 
   5   5   2      233.40      240.50      9.02 o 
   6   5   2       13.95       48.85      5.68 o 
   7   5   2      936.84      896.35     18.58 o 
   8   5   2      121.51      125.23     11.17 o 
   9   5   2      137.30      158.11     14.51 o 
  10   5   2       45.14       28.48     16.90 o 
 -10   6   2      186.76      169.76     16.13 o 
  -9   6   2      621.36      717.23     25.44 o 
  -8   6   2     1037.69     1037.41     28.51 o 
  -7   6   2        1.04       -2.10      5.53 o 
  -6   6   2       82.91       85.86      6.89 o 
  -5   6   2     2337.45     2258.49     26.90 o 
  -4   6   2     2086.21     2083.09     26.86 o 
  -3   6   2       10.05       21.02      4.23 o 
  -2   6   2      151.10      191.32      9.68 o 
  -1   6   2      647.77      570.65     10.87 o 
   0   6   2     2917.12     3072.72     30.65 o 
   1   6   2     1540.17     1718.76     20.36 o 
   2   6   2     1383.15     1533.38     19.45 o 
   3   6   2      146.95      172.09      9.22 o 
   4   6   2        0.06       -1.37      4.34 o 
   5   6   2     1113.30     1104.79     17.56 o 
   6   6   2      162.32      177.21      8.53 o 
   7   6   2      333.63      314.89     14.17 o 
   8   6   2      691.02      686.91     23.67 o 
   9   6   2       93.19      120.49     13.61 o 
  10   6   2      102.90      103.83     32.67 o 
 -10   7   2     1680.35     1800.69     65.49 o 
  -9   7   2      231.10      227.58     18.45 o 
  -8   7   2      396.94      384.05     18.52 o 
  -7   7   2       12.69       19.66      5.69 o 
  -6   7   2       43.32       50.94      6.15 o 
  -5   7   2       23.24       23.68      5.02 o 
  -4   7   2      348.39      341.94     10.10 o 
  -3   7   2     4276.37     4165.21     38.05 o 
  -2   7   2     6349.18     6263.91     50.32 o 
  -1   7   2    12639.72    12876.11     90.63 o 
   0   7   2    18753.79    18681.96    133.81 o 
   1   7   2     4988.30     4830.10     42.53 o 
   2   7   2     6285.73     6067.03     89.20 o 
   3   7   2    10637.02    10793.34     78.64 o 
   4   7   2     4185.80     4156.17     38.10 o 
   5   7   2     1685.51     1642.49     23.48 o 
   6   7   2     2801.28     2749.72     32.70 o 
   7   7   2     1564.88     1511.77     32.81 o 
   8   7   2      378.02      410.95     23.63 o 
   9   7   2      396.86      395.63     29.15 o 
  10   7   2       83.37      105.19     53.67 o 
 -10   8   2      742.11      739.63     42.87 o 
  -9   8   2      795.67      873.79     44.91 o 
  -8   8   2     4833.70     4917.80     68.11 o 
  -7   8   2     5868.14     6114.44     59.22 o 
  -6   8   2     4607.12     4732.23     51.27 o 
  -5   8   2     7810.54     8054.02     67.56 o 
  -4   8   2     9495.64     9387.62     74.13 o 
  -3   8   2     7043.18     7167.86     58.53 o 
  -2   8   2     3011.08     2933.59     29.91 o 
  -1   8   2     2970.46     2881.96     28.75 o 
   0   8   2      719.86      634.80     17.39 o 
   1   8   2        0.18       -0.67      3.03 o 
   2   8   2     1958.84     2133.75     26.26 o 
   3   8   2      120.69      114.96      6.79 o 
   4   8   2      523.75      537.49     15.96 o 
   5   8   2      484.60      444.26     11.23 o 
   6   8   2      994.43     1061.42     26.83 o 
   7   8   2     1737.61     1702.64     40.68 o 
   8   8   2     2524.59     2523.24     46.56 o 
   9   8   2     1305.23     1366.89     42.19 o 
  10   8   2     2008.56     1930.01     70.50 o 
 -10   9   2      346.15      335.46     45.50 o 
  -9   9   2       19.10      -11.35     28.00 o 
  -8   9   2     2033.77     2070.76     49.26 o 
  -7   9   2      489.41      463.41     14.88 o 
  -6   9   2       21.48       15.80      5.78 o 
  -5   9   2     2099.91     2050.42     27.49 o 
  -4   9   2      853.15      881.00     16.68 o 
  -3   9   2     1676.32     1610.50     25.05 o 
  -2   9   2     1692.68     1551.71     20.86 o 
  -1   9   2      687.74      645.75     15.13 o 
   0   9   2     1369.02     1370.32     20.61 o 
   1   9   2     1358.45     1362.81     17.57 o 
   2   9   2      632.91      589.11     13.36 o 
   3   9   2      831.81      850.96     16.66 o 
   4   9   2      186.75      175.25      8.95 o 
   5   9   2      801.41      784.51     22.56 o 
   6   9   2      112.46      136.68     12.33 o 
   7   9   2      359.72      332.62     17.96 o 
   8   9   2      145.50      146.45     14.72 o 
   9   9   2      329.00      334.53     29.35 o 
  -9  10   2      460.51      497.70     37.92 o 
  -8  10   2      418.80      378.56     31.75 o 
  -7  10   2      145.40      146.81     11.45 o 
  -6  10   2      156.15      190.67     10.40 o 
  -5  10   2     1765.66     1751.48     26.09 o 
  -4  10   2      866.06      864.20     17.16 o 
  -3  10   2       88.39      101.07      8.11 o 
  -2  10   2      178.89      185.47      8.27 o 
  -1  10   2      759.21      762.43     14.49 o 
   0  10   2      249.22      268.01     16.70 o 
   1  10   2        4.54        4.92      3.36 o 
   2  10   2      754.50      839.57     12.78 o 
   3  10   2        2.79        7.86      4.48 o 
   4  10   2      203.27      223.17     10.77 o 
   5  10   2      496.75      524.08     19.68 o 
   6  10   2       17.17       25.18      8.92 o 
   7  10   2      312.57      302.00     18.26 o 
   8  10   2      561.65      594.15     24.49 o 
   9  10   2      222.16      201.71     21.44 o 
  -9  11   2      726.08      621.96     41.22 o 
  -8  11   2      702.21      708.18     64.17 o 
  -7  11   2       34.56       37.26      8.59 o 
  -6  11   2        2.41        0.24      6.28 o 
  -5  11   2      178.60      193.94     10.02 o 
  -4  11   2     2219.09     2219.53     29.21 o 
  -3  11   2     5400.99     5284.18     49.57 o 
  -2  11   2     2704.83     2621.18     30.46 o 
  -1  11   2     2330.69     2333.42     27.91 o 
   0  11   2     5732.70     5849.27     51.11 o 
   1  11   2     4236.13     4394.19     41.03 o 
   2  11   2     4216.22     4159.38     45.39 o 
   3  11   2     4160.70     4133.60     62.35 o 
   4  11   2     2880.10     2827.77     45.05 o 
   5  11   2     1317.42     1268.60     30.44 o 
   6  11   2     2335.34     2278.25     43.02 o 
   7  11   2     1086.10     1085.33     30.89 o 
   8  11   2      307.66      355.47     20.97 o 
   9  11   2      194.96      171.79     21.21 o 
  -9  12   2      228.87      292.60     32.97 o 
  -8  12   2     2707.38     2704.24     79.18 o 
  -7  12   2     3773.91     3859.78     61.46 o 
  -6  12   2     2607.34     2541.01     39.09 o 
  -5  12   2     4038.01     3977.58     49.56 o 
  -4  12   2     3823.97     3835.75     41.86 o 
  -3  12   2     3460.62     3476.41     38.29 o 
  -2  12   2     2004.03     2014.59     26.80 o 
  -1  12   2     2060.23     2091.27     27.02 o 
   0  12   2      282.18      257.39      9.94 o 
   1  12   2      374.94      391.60     13.48 o 
   2  12   2     1537.83     1567.08     25.59 o 
   3  12   2       16.14       20.00      7.79 o 
   4  12   2      173.43      187.11     16.46 o 
   5  12   2      790.47      721.20     23.86 o 
   6  12   2      561.14      563.56     22.86 o 
   7  12   2      465.18      478.13     22.58 o 
   8  12   2     1162.41     1071.25     33.17 o 
  -8  13   2      557.82      628.25     88.67 o 
  -7  13   2       94.55      105.20     16.22 o 
  -6  13   2       31.04       32.96      9.56 o 
  -5  13   2      354.96      350.93     23.07 o 
  -4  13   2        1.37       13.85      6.62 o 
  -3  13   2      312.87      284.31     11.55 o 
  -2  13   2      277.24      262.07     10.76 o 
  -1  13   2      215.09      214.84      9.79 o 
   0  13   2      985.23      975.62     18.38 o 
   1  13   2      838.19      842.05     19.50 o 
   2  13   2       80.73       72.76      7.73 o 
   3  13   2       51.37       82.42     10.97 o 
   4  13   2       13.88        8.48      9.26 o 
   5  13   2      336.51      294.33     17.60 o 
   6  13   2       35.15       37.43     10.29 o 
   7  13   2        0.43       21.06      9.79 o 
   8  13   2        1.96        0.95     13.64 o 
  -8  14   2      205.32      227.23     29.28 o 
  -7  14   2      699.38      741.11     49.70 o 
  -6  14   2      677.19      698.54     25.11 o 
  -5  14   2      929.84      919.56     23.50 o 
  -4  14   2      805.06      871.41     22.21 o 
  -3  14   2      911.21      950.27     22.31 o 
  -2  14   2      905.55      945.46     19.43 o 
  -1  14   2      925.23      935.01     19.01 o 
   0  14   2       27.98       37.43      7.33 o 
   1  14   2      240.11      239.18     12.08 o 
   2  14   2       43.81       53.53      9.84 o 
   3  14   2      466.22      400.33     19.22 o 
   4  14   2      414.85      392.89     30.82 o 
   5  14   2       87.13       88.85     12.49 o 
   6  14   2        1.10       -5.42      8.83 o 
   7  14   2      422.46      409.30     22.53 o 
   8  14   2      343.88      335.22     22.53 o 
  -7  15   2       65.40       76.17     16.14 o 
  -6  15   2       27.34       20.88     10.15 o 
  -5  15   2       29.46       34.54     10.11 o 
  -4  15   2     1262.62     1290.79     27.60 o 
  -3  15   2     2059.60     2060.52     34.41 o 
  -2  15   2     1368.61     1311.14     26.38 o 
  -1  15   2     1658.01     1644.37     29.68 o 
   0  15   2     4252.37     4262.28     51.48 o 
   1  15   2     4505.29     4602.46     84.87 o 
   2  15   2     2648.26     2631.29     45.62 o 
   3  15   2     1164.57     1230.39     31.75 o 
   4  15   2     1905.42     1870.75     40.23 o 
   5  15   2      504.31      552.79     23.17 o 
   6  15   2      869.64      827.83     28.96 o 
   7  15   2      699.23      685.42     55.74 o 
  -7  16   2     1993.26     2100.61     68.59 o 
  -6  16   2     1437.85     1451.53     40.92 o 
  -5  16   2     1392.69     1433.84     37.05 o 
  -4  16   2      696.59      717.07     25.21 o 
  -3  16   2      730.66      742.23     21.29 o 
  -2  16   2      274.48      270.71     16.07 o 
  -1  16   2      534.37      556.10     20.95 o 
   0  16   2       86.77      106.61     10.29 o 
   1  16   2       58.97       54.76     10.69 o 
   2  16   2       13.79        9.55     11.45 o 
   3  16   2       35.56       31.24     12.03 o 
   4  16   2      174.77      147.87     15.30 o 
   5  16   2      685.48      685.16     26.52 o 
   6  16   2      735.44      721.34     41.59 o 
   7  16   2      627.87      623.59     34.18 o 
  -6  17   2       16.55       24.05     13.94 o 
  -5  17   2        4.64       11.23      9.34 o 
  -4  17   2       18.52       19.50      9.68 o 
  -3  17   2       54.24       50.18     10.52 o 
  -2  17   2        7.21       14.34     10.51 o 
  -1  17   2       13.92       18.79      8.93 o 
   0  17   2        9.87       16.13     15.17 o 
   1  17   2       63.29       85.56     12.48 o 
   2  17   2       55.27       42.90     11.02 o 
   3  17   2       18.63        3.71      9.66 o 
   4  17   2        1.20       -8.40     11.28 o 
   5  17   2      176.50      155.78     16.84 o 
   6  17   2        0.40        3.04     14.45 o 
  -5  18   2      597.64      694.34     27.70 o 
  -4  18   2      576.02      596.45     29.41 o 
  -3  18   2      720.98      771.54     32.52 o 
  -2  18   2      448.83      451.60     21.08 o 
  -1  18   2      455.17      461.03     21.36 o 
   0  18   2      229.46      252.40     20.91 o 
   1  18   2       21.35       24.36     12.14 o 
   2  18   2      157.56      154.64     15.41 o 
   3  18   2       71.32       56.65     18.52 o 
   4  18   2       57.54       49.15     15.83 o 
   5  18   2       59.66       72.67     13.95 o 
  -4  19   2      615.57      602.89     31.40 o 
  -3  19   2      427.08      456.22     27.57 o 
  -2  19   2      751.00      757.79     32.54 o 
  -1  19   2     1415.18     1471.43     43.48 o 
   0  19   2     2784.48     2812.86     61.20 o 
   1  19   2     2343.72     2393.55     57.02 o 
   2  19   2     1510.62     1540.40     45.94 o 
   3  19   2     1131.47     1166.01     35.11 o 
   4  19   2     2495.86     2472.63     52.30 o 
  -3  20   2      978.21      945.07     38.35 o 
  -2  20   2      329.15      377.38     34.23 o 
  -1  20   2      385.13      427.67     56.58 o 
   0  20   2      100.22      110.37     17.49 o 
   1  20   2        4.56       11.21     12.70 o 
   2  20   2       11.47       45.52     14.55 o 
   3  20   2        9.17       43.02     14.91 o 
  -1  21   2        2.28       15.03     26.25 o 
   0  21   2       15.38       32.77     18.92 o 
 -11   1   3       28.32       28.17     11.49 o 
 -10   1   3       28.98       28.73     10.20 o 
  -9   1   3        1.11        5.58      9.26 o 
  -8   1   3       48.90       53.03     10.01 o 
  -7   1   3     3813.14     3698.05     52.77 o 
  -6   1   3     2314.84     2370.64     34.30 o 
  -5   1   3     2230.21     2327.74     27.77 o 
  -4   1   3     6713.30     6578.86     53.59 o 
  -3   1   3     4901.04     4689.63     56.80 o 
  -2   1   3     3068.76     2817.35     25.40 o 
  -1   1   3    10157.00    10053.67     68.22 o 
   0   1   3    21714.40    21635.27    222.00 o 
   1   1   3     9930.68     9933.67     68.94 o 
   2   1   3     1156.09     1090.84     12.77 o 
   3   1   3      380.06      329.28      7.63 o 
   4   1   3     3599.57     3719.68     35.28 o 
   5   1   3     1167.94     1276.33     19.10 o 
   6   1   3     1095.35     1082.34     19.10 o 
   7   1   3      958.01      831.10     20.30 o 
   8   1   3      486.03      460.69     15.15 o 
   9   1   3      336.16      339.80     14.34 o 
  10   1   3      531.62      550.18     36.69 o 
 -11   2   3     2148.89     2140.32     53.55 o 
 -10   2   3     4509.29     4539.84     70.61 o 
  -9   2   3     4229.54     4192.21     63.81 o 
  -8   2   3     6521.64     6393.69     79.73 o 
  -7   2   3    13496.91    13312.72    132.35 o 
  -6   2   3      173.19      153.74      7.10 o 
  -5   2   3     3352.33     3420.34     32.02 o 
  -4   2   3     5070.52     4819.02     39.69 o 
  -3   2   3     2026.91     2124.15     23.25 o 
  -2   2   3     1547.07     1706.70     16.56 o 
  -1   2   3     1976.90     2180.10     20.86 o 
   0   2   3      200.40      220.39      5.43 o 
   1   2   3      145.65      120.35      3.93 o 
   2   2   3      195.53      298.28      7.36 o 
   3   2   3     1600.72     1338.34     16.06 o 
   4   2   3     7405.06     7224.69     57.14 o 
   5   2   3     8074.88     8343.91     66.92 o 
   6   2   3     6308.71     6501.90     63.84 o 
   7   2   3     4796.99     4712.70     48.29 o 
   8   2   3     6727.02     6488.53     62.99 o 
   9   2   3     2483.42     2568.60     36.85 o 
  10   2   3     3425.94     3515.60     68.34 o 
 -10   3   3      156.63      154.37     16.44 o 
  -9   3   3       14.17       10.03      7.82 o 
  -8   3   3       34.92       38.22     10.27 o 
  -7   3   3     3441.85     3403.70     50.37 o 
  -6   3   3      574.14      627.18     13.11 o 
  -5   3   3     2548.56     2555.94     26.57 o 
  -4   3   3     6737.69     6936.74     54.24 o 
  -3   3   3     4929.51     4886.97     60.79 o 
  -2   3   3     1577.25     1444.67     20.50 o 
  -1   3   3     2398.62     2324.39     25.01 o 
   0   3   3     5242.97     5292.91     52.32 o 
   1   3   3     5462.73     5545.00     45.98 o 
   2   3   3     4557.79     4381.66     53.29 o 
   3   3   3     2742.59     2562.98     28.15 o 
   4   3   3     4601.68     4795.57     45.10 o 
   5   3   3      602.45      635.42     13.21 o 
   6   3   3      264.83      291.79     10.58 o 
   7   3   3      267.05      228.12     12.55 o 
   8   3   3      693.15      652.79     17.47 o 
   9   3   3       65.44       72.50     10.24 o 
 -10   4   3      212.18      229.64     18.00 o 
  -9   4   3      829.08      827.46     28.29 o 
  -8   4   3      613.11      579.08     21.30 o 
  -7   4   3      315.61      329.93     16.84 o 
  -6   4   3      266.05      257.57      9.92 o 
  -5   4   3        4.57       10.15      4.30 o 
  -4   4   3       11.14       23.80      3.88 o 
  -3   4   3      317.27      334.75      7.99 o 
  -2   4   3        2.66        2.05      2.33 o 
  -1   4   3      420.47      483.40     10.50 o 
   0   4   3        0.62       -1.20      2.61 o 
   1   4   3      924.96      894.44     15.87 o 
   2   4   3     1108.50     1136.64     17.25 o 
   3   4   3      572.19      719.60     10.87 o 
   4   4   3      575.03      524.55     15.57 o 
   5   4   3     1935.54     2073.88     34.61 o 
   6   4   3       35.47       61.94      9.15 o 
   7   4   3      313.33      259.38     16.61 o 
   8   4   3      224.83      223.51     13.83 o 
   9   4   3       91.06      100.31     14.91 o 
  10   4   3       59.67       46.80     23.92 o 
 -10   5   3       26.55        3.25      9.45 o 
  -9   5   3       75.35       95.44     12.68 o 
  -8   5   3      270.21      296.12     22.23 o 
  -7   5   3     3372.60     3363.14     57.80 o 
  -6   5   3     6048.56     6149.60     54.54 o 
  -5   5   3     2551.66     2609.13     28.86 o 
  -4   5   3     4502.17     4368.04     54.52 o 
  -3   5   3     2207.01     2035.29     22.28 o 
  -2   5   3     1340.32     1167.66     15.04 o 
  -1   5   3     3774.97     3336.88     29.23 o 
   0   5   3     9654.56     9288.59     65.99 o 
   1   5   3     3268.54     3080.87     33.58 o 
   2   5   3     2571.19     2450.10     31.77 o 
   3   5   3     2763.04     2665.97     28.69 o 
   4   5   3     3329.97     3381.86     32.13 o 
   5   5   3     1064.93     1118.79     17.40 o 
   6   5   3      475.79      506.65     13.92 o 
   7   5   3      346.29      291.55     11.67 o 
   8   5   3      418.42      421.17     21.58 o 
   9   5   3      720.68      700.31     24.93 o 
  10   5   3     1412.11     1410.79     57.17 o 
 -10   6   3     2168.35     2220.33     47.81 o 
  -9   6   3     2448.57     2457.71     47.47 o 
  -8   6   3     2998.82     3010.75     50.56 o 
  -7   6   3     5944.33     5931.27     80.32 o 
  -6   6   3      147.08      168.29     12.96 o 
  -5   6   3     8038.53     8164.99     66.56 o 
  -4   6   3     1994.12     1993.45     23.85 o 
  -3   6   3      255.10      260.57      8.44 o 
  -2   6   3       90.20      121.35      5.77 o 
  -1   6   3      446.24      447.37     10.17 o 
   0   6   3     1380.22     1344.38     16.71 o 
   1   6   3     5621.50     5585.19     48.92 o 
   2   6   3     3225.57     3139.19     39.07 o 
   3   6   3     2748.83     2616.48     29.00 o 
   4   6   3     4024.76     3982.49     38.96 o 
   5   6   3     4267.52     4280.31     40.50 o 
   6   6   3     2644.03     2701.27     31.69 o 
   7   6   3     3020.90     3041.91     53.89 o 
   8   6   3     4046.44     3944.89     59.50 o 
   9   6   3      976.00      999.12     30.01 o 
  10   6   3     3026.81     3292.32     89.91 o 
 -10   7   3       21.29       28.63     13.42 o 
  -9   7   3       40.85       38.84     10.48 o 
  -8   7   3       67.00       76.47     12.85 o 
  -7   7   3      402.28      393.93     17.93 o 
  -6   7   3       17.76       24.10      5.60 o 
  -5   7   3      336.05      352.82     11.27 o 
  -4   7   3     1837.86     1903.83     24.06 o 
  -3   7   3     4282.78     4247.02     53.94 o 
  -2   7   3     3110.63     3186.95     31.02 o 
  -1   7   3     1876.17     1851.93     20.94 o 
   0   7   3      293.62      246.54      7.06 o 
   1   7   3        7.58       28.02      9.92 o 
   2   7   3      993.41      934.25     20.27 o 
   3   7   3      635.03      518.76     15.73 o 
   4   7   3      200.74      196.61      7.21 o 
   5   7   3      241.83      261.97     10.86 o 
   6   7   3       99.87       82.50     10.61 o 
   7   7   3        7.91       18.87      8.60 o 
   8   7   3      152.95      166.11     14.93 o 
   9   7   3        3.90       15.84     10.05 o 
  10   7   3       84.45      110.15     23.05 o 
 -10   8   3      525.87      575.80     77.00 o 
  -9   8   3      532.86      558.14     23.95 o 
  -8   8   3      947.20      894.77     31.32 o 
  -7   8   3       33.37       48.14      9.94 o 
  -6   8   3       88.41       94.72      7.87 o 
  -5   8   3      479.02      458.51     12.88 o 
  -4   8   3     1824.17     1819.86     24.09 o 
  -3   8   3     1336.88     1331.61     19.43 o 
  -2   8   3      649.83      635.63     12.84 o 
  -1   8   3      412.19      456.65     10.78 o 
   0   8   3      705.56      732.45     12.51 o 
   1   8   3       28.11       38.52      6.07 o 
   2   8   3       37.74       55.52      4.58 o 
   3   8   3       42.56       43.89      3.88 o 
   4   8   3      856.12      852.62     15.90 o 
   5   8   3     1554.65     1476.43     30.59 o 
   6   8   3       14.47        6.18      7.27 o 
   7   8   3      349.62      297.47     17.20 o 
   8   8   3      509.63      462.49     21.66 o 
   9   8   3      632.94      727.26     29.13 o 
 -10   9   3       68.05       55.89     49.00 o 
  -9   9   3      280.50      326.66     43.17 o 
  -8   9   3       85.12       98.39     12.78 o 
  -7   9   3     1405.47     1448.70     28.19 o 
  -6   9   3     2619.57     2662.24     33.90 o 
  -5   9   3     1545.28     1573.91     24.05 o 
  -4   9   3     6720.23     6521.96     57.32 o 
  -3   9   3     5852.77     5782.96     51.10 o 
  -2   9   3     7624.70     7734.89     62.62 o 
  -1   9   3     7724.55     7633.12     61.11 o 
   0   9   3     9530.15     9383.60     71.33 o 
   1   9   3     4749.87     4584.63     39.52 o 
   2   9   3     5765.19     5675.60     65.32 o 
   3   9   3     4376.71     4340.68     48.49 o 
   4   9   3     2333.99     2224.80     37.61 o 
   5   9   3      878.76      868.58     24.15 o 
   6   9   3      199.94      218.38     15.08 o 
   7   9   3      200.33      201.73     15.53 o 
   8   9   3       22.40       26.87      9.75 o 
   9   9   3       18.42       21.16     11.39 o 
  -9  10   3     2313.96     2517.43     78.62 o 
  -8  10   3     2486.88     2513.36     56.24 o 
  -7  10   3     5014.43     5116.66     69.02 o 
  -6  10   3     2073.33     2113.26     30.17 o 
  -5  10   3     7581.87     7623.15     67.34 o 
  -4  10   3       55.53       68.81     12.26 o 
  -3  10   3        2.78        0.56      4.40 o 
  -2  10   3      408.37      408.07     11.47 o 
  -1  10   3      112.52      123.24     11.33 o 
   0  10   3       50.72       45.53      6.61 o 
   1  10   3     1264.24     1249.98     16.72 o 
   2  10   3     1528.09     1540.03     27.19 o 
   3  10   3     1758.50     1756.85     62.45 o 
   4  10   3     2801.55     2785.54     43.88 o 
   5  10   3     3462.80     3371.90     51.58 o 
   6  10   3     2114.04     2096.16     40.85 o 
   7  10   3     3466.82     3389.23     55.89 o 
   8  10   3     3065.85     3085.66     55.13 o 
   9  10   3      397.10      378.05     22.69 o 
  -9  11   3      211.97      216.89     28.84 o 
  -8  11   3       84.07       50.60     17.72 o 
  -7  11   3      107.84      122.79     16.15 o 
  -6  11   3       46.39       39.77      7.04 o 
  -5  11   3      361.38      376.93     13.47 o 
  -4  11   3      953.76      959.34     18.99 o 
  -3  11   3     2521.72     2465.54     30.60 o 
  -2  11   3     1662.53     1715.35     24.07 o 
  -1  11   3     1257.42     1306.75     20.15 o 
   0  11   3      527.89      489.79     12.35 o 
   1  11   3      125.95      122.52      8.05 o 
   2  11   3     1264.94     1270.84     28.08 o 
   3  11   3      865.25      802.90     22.71 o 
   4  11   3      235.64      237.22     14.41 o 
   5  11   3        8.95       16.54      8.56 o 
   6  11   3        0.52       10.31      8.56 o 
   7  11   3        0.85       15.74      9.43 o 
   8  11   3        0.62      -16.82      8.80 o 
   9  11   3       61.61       76.73     14.28 o 
  -9  12   3       51.86       23.64     23.33 o 
  -8  12   3      565.18      560.59     38.75 o 
  -7  12   3      584.81      637.09     27.77 o 
  -6  12   3      201.44      213.87     13.00 o 
  -5  12   3        1.24        6.16      5.77 o 
  -4  12   3      386.99      396.01     13.52 o 
  -3  12   3       75.60       81.34      7.69 o 
  -2  12   3       18.08       23.81      6.00 o 
  -1  12   3      119.58      121.01      7.73 o 
   0  12   3      179.69      177.26      8.48 o 
   1  12   3       17.89       21.41      6.38 o 
   2  12   3       35.76       36.02     10.61 o 
   3  12   3      883.84      864.64     24.48 o 
   4  12   3      814.01      796.39     24.50 o 
   5  12   3     1243.76     1142.89     30.44 o 
   6  12   3       98.35      119.86     13.47 o 
   7  12   3      532.92      534.00     23.94 o 
   8  12   3      174.07      151.09     16.47 o 
  -8  13   3        2.52       18.87     16.90 o 
  -7  13   3      345.18      300.15     35.00 o 
  -6  13   3      160.06      175.11     12.69 o 
  -5  13   3      495.17      504.93     17.47 o 
  -4  13   3     5475.22     5412.87     54.39 o 
  -3  13   3     3233.39     3313.85     38.64 o 
  -2  13   3     5612.12     5686.60     54.34 o 
  -1  13   3     3977.08     4080.71     42.60 o 
   0  13   3     3166.93     3217.05     40.80 o 
   1  13   3     1792.78     1835.10     29.20 o 
   2  13   3     2138.75     2087.57     38.17 o 
   3  13   3     1319.81     1282.52     35.53 o 
   4  13   3      448.13      427.50     19.53 o 
   5  13   3       39.40       40.92     10.73 o 
   6  13   3       10.37        7.01      9.43 o 
   7  13   3        1.74       -1.47     15.16 o 
   8  13   3      141.49      156.43     29.13 o 
  -8  14   3      422.34      414.47     36.19 o 
  -7  14   3     2323.93     2287.48     70.44 o 
  -6  14   3     1279.43     1329.39     33.33 o 
  -5  14   3     2628.69     2637.89     46.81 o 
  -4  14   3       24.64       36.90      8.16 o 
  -3  14   3        0.39        1.35      5.54 o 
  -2  14   3      260.80      299.99     12.12 o 
  -1  14   3        2.34        5.58      6.38 o 
   0  14   3      522.94      524.67     16.92 o 
   1  14   3     1134.36     1086.48     31.15 o 
   2  14   3      898.19      859.07     25.66 o 
   3  14   3     1309.18     1287.04     31.93 o 
   4  14   3     1069.69     1104.12     35.19 o 
   5  14   3     1122.14     1078.73     31.19 o 
   6  14   3      765.88      795.62     28.54 o 
   7  14   3     1783.30     1665.73     41.77 o 
  -7  15   3      131.64      146.65     23.83 o 
  -6  15   3       43.44       56.55     11.35 o 
  -5  15   3      263.66      298.81     19.26 o 
  -4  15   3      171.89      174.83     12.57 o 
  -3  15   3        5.25        1.35      6.48 o 
  -2  15   3      178.03      186.36     10.68 o 
  -1  15   3       72.52       70.64      8.99 o 
   0  15   3        3.24        5.05      6.55 o 
   1  15   3       41.91       46.42     12.12 o 
   2  15   3        8.33       15.21      8.76 o 
   3  15   3       13.64       12.93      9.07 o 
   4  15   3       49.89       35.81     10.28 o 
   5  15   3      108.78      109.87     14.36 o 
   6  15   3        1.58        4.46     10.33 o 
   7  15   3       91.32       71.97     13.81 o 
  -7  16   3     1004.71     1034.87     49.31 o 
  -6  16   3      889.83      877.56     29.49 o 
  -5  16   3      437.24      445.25     21.57 o 
  -4  16   3     1100.13     1108.90     26.53 o 
  -3  16   3      133.85      133.71     11.54 o 
  -2  16   3      107.16      130.22     13.07 o 
  -1  16   3        8.10        6.69      7.36 o 
   0  16   3        9.27        6.14      8.53 o 
   1  16   3      169.21      169.65     19.34 o 
   2  16   3      679.97      650.64     38.56 o 
   3  16   3     1432.41     1335.59     40.92 o 
   4  16   3      230.33      225.69     17.88 o 
   5  16   3      545.78      499.56     24.05 o 
   6  16   3      410.23      391.88     24.59 o 
  -6  17   3      439.50      459.74     23.43 o 
  -5  17   3     1042.05     1099.68     43.95 o 
  -4  17   3     3833.69     3920.17     72.52 o 
  -3  17   3     1156.90     1241.51     35.36 o 
  -2  17   3     3439.81     3490.27     55.64 o 
  -1  17   3     2059.18     2144.94     41.57 o 
   0  17   3     1416.35     1480.45     35.03 o 
   1  17   3     1679.32     1646.09     37.79 o 
   2  17   3     2779.93     2720.73     50.07 o 
   3  17   3     2137.40     2073.99     44.70 o 
   4  17   3      941.25     1020.52     43.11 o 
   5  17   3      249.23      265.14     19.82 o 
   6  17   3       64.32       52.34     13.83 o 
  -5  18   3      731.65      794.52     44.55 o 
  -4  18   3       10.40       20.61     12.80 o 
  -3  18   3       23.08       30.96     10.62 o 
  -2  18   3       54.06       65.03     12.15 o 
  -1  18   3        0.70       15.51     11.13 o 
   0  18   3       75.64      102.61     16.08 o 
   1  18   3      195.31      187.37     16.49 o 
   2  18   3      164.58      154.18     16.00 o 
   3  18   3      697.10      715.86     33.71 o 
   4  18   3      262.46      241.33     20.10 o 
   5  18   3      598.33      598.71     27.68 o 
  -4  19   3       30.94       46.65     14.72 o 
  -3  19   3       50.51       66.98     15.37 o 
  -2  19   3       13.34       18.51     12.34 o 
  -1  19   3        8.66       13.53     11.46 o 
   0  19   3      101.29      126.75     17.51 o 
   1  19   3        2.13        3.62     11.46 o 
   2  19   3       69.82       57.85     12.56 o 
   3  19   3       68.10       73.14     13.99 o 
   4  19   3        0.07       -1.14     11.51 o 
  -3  20   3        0.41       12.92     15.95 o 
  -2  20   3       78.82       79.83     21.26 o 
  -1  20   3        6.20       22.50     13.16 o 
   0  20   3        0.38      -14.73     11.49 o 
   1  20   3      177.57      180.76     21.19 o 
   2  20   3      543.35      536.98     30.66 o 
   3  20   3      730.64      793.15     35.87 o 
 -10   0   4     3080.12     2992.56     79.08 o 
  -9   0   4     1853.67     1888.28     57.68 o 
  -8   0   4     4565.97     4553.73     91.13 o 
  -7   0   4     4217.89     4089.61     80.40 o 
  -6   0   4      377.37      343.46     21.02 o 
  -5   0   4      843.89      842.48     28.45 o 
  -4   0   4      572.18      577.49     31.50 o 
  -3   0   4     1005.80     1003.31     37.33 o 
  -2   0   4      577.10      512.96     12.25 o 
  -1   0   4     7046.37     7059.67     71.68 o 
   0   0   4    14801.58    14791.37    139.40 o 
   1   0   4     6742.44     6354.11     66.42 o 
   2   0   4     3897.46     3827.48     45.67 o 
   3   0   4     8221.23     7968.12     85.22 o 
   4   0   4     6616.93     6407.09     74.67 o 
   5   0   4     7958.90     7823.89     90.62 o 
   6   0   4     9517.59     9587.69    110.65 o 
   7   0   4     3971.71     4166.17     63.94 o 
   8   0   4     2691.88     2623.11     61.85 o 
   9   0   4     1170.71     1233.23     35.03 o 
  10   0   4     1683.07     1739.47     79.33 o 
 -10   1   4      318.93      341.44     20.80 o 
  -9   1   4     1280.81     1257.92     33.21 o 
  -8   1   4     2081.33     2000.12     39.80 o 
  -7   1   4     2397.03     2384.90     41.11 o 
  -6   1   4     4445.11     4438.50     56.85 o 
  -5   1   4     5766.90     5857.75     75.86 o 
  -4   1   4    11382.39    11813.37    126.17 o 
  -3   1   4      309.59      184.65      8.44 o 
  -2   1   4     8486.71     8713.39     67.34 o 
  -1   1   4     4720.46     4765.12     36.47 o 
   0   1   4     2802.65     2727.98     23.53 o 
   1   1   4    11624.93    12283.03     84.03 o 
   2   1   4     4220.18     4363.74     35.69 o 
   3   1   4     1972.24     2118.79     22.48 o 
   4   1   4      116.84      165.36      6.93 o 
   5   1   4       19.04       22.53      5.35 o 
   6   1   4       35.48       57.66      7.42 o 
   7   1   4      730.57      722.55     21.85 o 
   8   1   4      685.75      703.79     19.91 o 
   9   1   4      488.01      490.59     20.98 o 
  10   1   4     1200.88     1221.35     57.72 o 
 -10   2   4        2.06        9.40      9.32 o 
  -9   2   4        3.69       17.17      8.92 o 
  -8   2   4       18.05       22.82     16.86 o 
  -7   2   4       10.57        4.52     20.04 o 
  -6   2   4      121.98      139.51     10.91 o 
  -5   2   4      123.39      110.08      9.03 o 
  -4   2   4      525.05      535.28     13.86 o 
  -3   2   4        3.25       -1.86      1.95 o 
  -2   2   4        2.96        2.48      1.86 o 
  -1   2   4     2171.94     2251.91     20.66 o 
   0   2   4      554.41      545.89      8.50 o 
   1   2   4      307.21      308.66     10.61 o 
   2   2   4       29.80       38.45      3.32 o 
   3   2   4      556.24      574.28     12.22 o 
   4   2   4      162.24      170.25     11.22 o 
   5   2   4       21.67       30.56      7.75 o 
   6   2   4        0.44        3.60      4.71 o 
   7   2   4        5.07        6.12      5.38 o 
   8   2   4        0.03       10.66      6.17 o 
   9   2   4       31.73       22.65     15.79 o 
  10   2   4       80.58      100.48     15.00 o 
 -10   3   4      644.07      674.76     26.81 o 
  -9   3   4      798.67      787.53     26.89 o 
  -8   3   4      771.26      801.77     25.21 o 
  -7   3   4     4415.94     4376.18     60.20 o 
  -6   3   4     6552.84     6506.93     74.65 o 
  -5   3   4     3449.90     3562.35     45.79 o 
  -4   3   4     6361.15     6417.47     87.08 o 
  -3   3   4        3.72       30.43      3.16 o 
  -2   3   4     2084.97     1899.76     22.78 o 
  -1   3   4      364.64      277.47      8.78 o 
   0   3   4        2.48       13.19      2.29 o 
   1   3   4     3386.50     3481.43     31.29 o 
   2   3   4     4292.11     4191.44     34.54 o 
   3   3   4     1146.33     1159.62     20.35 o 
   4   3   4      528.06      467.49     10.61 o 
   5   3   4      161.79      195.32     25.43 o 
   6   3   4      142.98      175.40      8.77 o 
   7   3   4      489.97      494.36     15.39 o 
   8   3   4      998.53     1016.29     24.38 o 
   9   3   4     1662.18     1692.78     55.57 o 
  10   3   4     2374.86     2429.74     64.16 o 
 -10   4   4     2976.52     2966.04     55.97 o 
  -9   4   4     1478.52     1386.36     35.08 o 
  -8   4   4     1981.59     1937.75     39.71 o 
  -7   4   4     1510.90     1496.31     32.32 o 
  -6   4   4      585.41      560.81     18.65 o 
  -5   4   4       48.51       57.79      4.81 o 
  -4   4   4     3116.98     3201.44     30.59 o 
  -3   4   4     1337.16     1358.01     18.08 o 
  -2   4   4       12.89       13.87      4.33 o 
  -1   4   4     1971.78     1837.14     19.09 o 
   0   4   4     5265.40     5144.45     43.67 o 
   1   4   4     3438.19     3260.26     37.05 o 
   2   4   4     4185.60     3925.00     41.20 o 
   3   4   4     9652.46     9522.80     80.09 o 
   4   4   4     8390.44     8266.67     75.93 o 
   5   4   4     7590.12     7632.46     77.33 o 
   6   4   4     6922.11     6816.77     60.11 o 
   7   4   4     2532.73     2618.56     38.04 o 
   8   4   4     1172.97     1127.15     29.78 o 
   9   4   4      258.18      293.44     18.06 o 
  10   4   4      952.52     1044.17     37.57 o 
 -10   5   4       88.50       89.36     13.93 o 
  -9   5   4      452.03      447.71     29.47 o 
  -8   5   4      928.97      895.00     26.90 o 
  -7   5   4      396.42      403.83     17.90 o 
  -6   5   4      480.84      490.14     18.21 o 
  -5   5   4      397.66      424.86     13.48 o 
  -4   5   4     4633.55     4898.86     43.05 o 
  -3   5   4      477.99      414.45     10.00 o 
  -2   5   4     5784.29     5902.00     47.14 o 
  -1   5   4     2955.74     2959.93     27.43 o 
   0   5   4      320.12      273.49      6.54 o 
   1   5   4      225.52      202.52      5.50 o 
   2   5   4      100.08      100.38      7.55 o 
   3   5   4        4.47       26.14      4.27 o 
   4   5   4       72.19       80.73      4.96 o 
   5   5   4      157.03      200.05      8.01 o 
   6   5   4      364.67      381.14     14.21 o 
   7   5   4     1497.08     1428.48     32.35 o 
   8   5   4     1001.24      972.35     28.47 o 
   9   5   4      281.05      309.35     18.87 o 
  10   5   4      152.28      151.60     25.28 o 
 -10   6   4      369.78      387.42     22.13 o 
  -9   6   4      191.90      208.11     16.52 o 
  -8   6   4      265.34      290.98     17.11 o 
  -7   6   4      480.25      492.12     21.05 o 
  -6   6   4      217.70      209.26     10.57 o 
  -5   6   4      881.15      857.38     15.77 o 
  -4   6   4      902.63      945.24     15.88 o 
  -3   6   4      103.17       82.62      5.65 o 
  -2   6   4      413.44      476.04     10.74 o 
  -1   6   4     1864.26     1921.91     21.22 o 
   0   6   4       17.80        3.36      4.50 o 
   1   6   4      113.43      107.50      7.40 o 
   2   6   4       55.81       55.66      7.09 o 
   3   6   4        3.63        6.71      6.06 o 
   4   6   4      453.20      448.71     12.76 o 
   5   6   4      820.38      855.22     19.83 o 
   6   6   4      750.83      752.60     25.40 o 
   7   6   4      452.33      434.50     28.77 o 
   8   6   4       79.40       94.14     12.66 o 
   9   6   4      199.54      205.50     17.04 o 
  10   6   4      317.00      363.81     26.27 o 
 -10   7   4      954.88      964.44     32.57 o 
  -9   7   4      660.47      690.02     25.92 o 
  -8   7   4      285.66      261.96     20.38 o 
  -7   7   4     5029.63     5180.03     78.22 o 
  -6   7   4     5529.15     5511.22     52.03 o 
  -5   7   4     2472.87     2537.55     30.06 o 
  -4   7   4     9735.06     9677.07     75.69 o 
  -3   7   4     5690.96     5440.30     57.83 o 
  -2   7   4     9072.13     8932.88     68.46 o 
  -1   7   4     6537.23     6544.01     56.22 o 
   0   7   4     2626.87     2515.55     25.20 o 
   1   7   4     1834.42     1837.95     24.29 o 
   2   7   4     2356.30     2337.53     34.41 o 
   3   7   4      839.38      820.76     20.40 o 
   4   7   4      174.02      181.04     11.80 o 
   5   7   4       30.47       28.02      7.86 o 
   6   7   4      201.05      197.70     14.12 o 
   7   7   4      186.47      214.13     15.35 o 
   8   7   4      658.59      656.71     34.18 o 
   9   7   4     1344.63     1371.02     52.60 o 
  10   7   4     1797.78     1950.14     69.30 o 
 -10   8   4     2436.83     2517.33     61.53 o 
  -9   8   4     1108.25     1068.90     32.06 o 
  -8   8   4      770.20      793.28     26.11 o 
  -7   8   4     1028.35     1078.37     34.01 o 
  -6   8   4      151.51      172.31      9.16 o 
  -5   8   4     1340.64     1369.98     21.70 o 
  -4   8   4      661.66      688.69     14.88 o 
  -3   8   4      150.76      150.98      7.41 o 
  -2   8   4       55.15       39.36      4.97 o 
  -1   8   4     2529.34     2635.41     27.99 o 
   0   8   4     3592.19     3509.84     32.81 o 
   1   8   4     4983.29     4891.85     47.15 o 
   2   8   4     6346.51     6007.31     66.49 o 
   3   8   4     8784.30     8340.32     86.75 o 
   4   8   4     7321.22     7155.74     92.28 o 
   5   8   4     4587.18     4535.99     60.30 o 
   6   8   4     3817.66     3651.48     55.01 o 
   7   8   4     2462.71     2533.84     46.33 o 
   8   8   4     1117.53     1126.61     32.20 o 
   9   8   4       88.22       96.53     14.67 o 
  -9   9   4      279.70      343.70     24.38 o 
  -8   9   4      742.39      745.24     29.00 o 
  -7   9   4     1072.64     1037.31     28.67 o 
  -6   9   4      552.14      576.97     15.84 o 
  -5   9   4       21.69       27.04      5.86 o 
  -4   9   4     1807.19     1837.30     25.27 o 
  -3   9   4      182.21      169.24      8.22 o 
  -2   9   4     1293.29     1214.98     18.93 o 
  -1   9   4     1728.31     1689.22     21.92 o 
   0   9   4     1245.14     1202.77     16.96 o 
   1   9   4      448.17      446.01     12.99 o 
   2   9   4      452.02      478.65     16.90 o 
   3   9   4      845.56      877.33     22.58 o 
   4   9   4        7.36       18.19      7.39 o 
   5   9   4       26.18       46.23      9.28 o 
   6   9   4      260.90      267.94     16.59 o 
   7   9   4     1279.94     1269.26     32.96 o 
   8   9   4      978.75      946.61     34.52 o 
   9   9   4      471.61      475.91     24.66 o 
  -9  10   4       17.42       12.16     15.61 o 
  -8  10   4      504.71      526.01     23.02 o 
  -7  10   4      588.18      628.87     23.05 o 
  -6  10   4        2.48       10.25      5.91 o 
  -5  10   4      347.71      342.27     12.49 o 
  -4  10   4        5.73        8.95      5.10 o 
  -3  10   4        0.07       -2.96      6.17 o 
  -2  10   4       36.13       53.25      5.91 o 
  -1  10   4     1604.54     1684.71     40.09 o 
   0  10   4      314.34      298.58     16.61 o 
   1  10   4      509.89      471.52     12.70 o 
   2  10   4      478.45      481.83     17.20 o 
   3  10   4      606.63      612.35     27.41 o 
   4  10   4      765.84      723.99     22.43 o 
   5  10   4      613.03      615.77     22.36 o 
   6  10   4      458.57      465.30     20.69 o 
   7  10   4      310.50      292.35     18.56 o 
   8  10   4      123.95      145.56     15.61 o 
   9  10   4      167.74      184.98     18.34 o 
  -9  11   4     1185.59     1156.11     52.38 o 
  -8  11   4      761.93      763.90     32.72 o 
  -7  11   4     3865.47     4062.16     61.42 o 
  -6  11   4     2432.47     2492.69     34.50 o 
  -5  11   4     1405.26     1394.56     24.03 o 
  -4  11   4     4844.21     4814.64     56.02 o 
  -3  11   4     2194.95     2199.53     29.03 o 
  -2  11   4     4126.45     4081.84     41.61 o 
  -1  11   4     4719.54     4865.54     52.79 o 
   0  11   4     3010.53     3047.21     32.38 o 
   1  11   4     1409.04     1425.34     23.57 o 
   2  11   4     1037.50     1042.56     25.51 o 
   3  11   4      969.75      889.05     24.20 o 
   4  11   4       12.49       16.26      8.27 o 
   5  11   4       97.18      112.96     12.79 o 
   6  11   4     1306.63     1238.62     32.41 o 
   7  11   4     1059.77     1004.02     30.69 o 
   8  11   4     1320.24     1276.38     36.37 o 
  -8  12   4      455.02      451.41     35.88 o 
  -7  12   4      569.81      540.37     26.60 o 
  -6  12   4       38.63       38.98      7.46 o 
  -5  12   4      932.46      919.30     20.30 o 
  -4  12   4       39.29       44.39      7.10 o 
  -3  12   4       95.89      109.90      8.36 o 
  -2  12   4      320.04      325.47     11.69 o 
  -1  12   4     2369.93     2513.63     30.68 o 
   0  12   4     1461.90     1462.64     25.17 o 
   1  12   4     2257.10     2283.80     32.04 o 
   2  12   4     2933.09     2927.56     50.65 o 
   3  12   4     5040.75     4913.06     65.32 o 
   4  12   4     4193.84     4021.49     58.76 o 
   5  12   4     1471.45     1439.25     46.08 o 
   6  12   4     1302.57     1223.26     33.44 o 
   7  12   4     1737.61     1731.44     41.34 o 
   8  12   4     1021.52     1011.65     33.51 o 
  -8  13   4       68.31      108.12     23.05 o 
  -7  13   4      188.19      189.06     19.37 o 
  -6  13   4      176.64      174.54     12.67 o 
  -5  13   4        2.70        4.13      6.23 o 
  -4  13   4     1381.65     1392.17     37.65 o 
  -3  13   4       53.42       55.44      7.30 o 
  -2  13   4       88.81       72.74      7.50 o 
  -1  13   4      399.17      381.97     21.75 o 
   0  13   4      366.99      340.82     13.34 o 
   1  13   4        6.89        5.84      7.55 o 
   2  13   4        0.57       -1.63      7.45 o 
   3  13   4       72.76       92.28     11.35 o 
   4  13   4       10.86       27.10      9.42 o 
   5  13   4       10.09        6.53      8.59 o 
   6  13   4        0.32       12.37      9.15 o 
   7  13   4      133.33      142.41     16.59 o 
   8  13   4      166.78      183.03     19.05 o 
  -8  14   4      436.36      527.28     39.57 o 
  -7  14   4      319.13      316.90     30.93 o 
  -6  14   4        4.39       -2.35      7.17 o 
  -5  14   4      125.67      135.15     11.65 o 
  -4  14   4      629.74      631.30     17.55 o 
  -3  14   4      261.30      270.27     11.91 o 
  -2  14   4       31.58       38.56      6.74 o 
  -1  14   4      946.09      986.71     22.74 o 
   0  14   4      754.17      725.23     19.30 o 
   1  14   4     1767.49     1686.79     38.39 o 
   2  14   4     1076.49     1014.88     28.57 o 
   3  14   4      971.69      975.88     28.58 o 
   4  14   4      737.54      689.72     24.92 o 
   5  14   4      629.29      654.25     25.33 o 
   6  14   4      377.59      377.06     41.59 o 
   7  14   4      146.92      131.54     16.33 o 
  -7  15   4     1721.28     1815.65     64.20 o 
  -6  15   4      791.63      866.79     33.09 o 
  -5  15   4     1405.53     1470.24     34.30 o 
  -4  15   4     3639.92     3686.75     49.80 o 
  -3  15   4     1874.16     1919.35     40.35 o 
  -2  15   4     3313.40     3353.74     45.70 o 
  -1  15   4     2719.75     2807.03     40.68 o 
   0  15   4     1556.56     1552.02     34.51 o 
   1  15   4      563.39      622.30     23.17 o 
   2  15   4       27.55       19.94      9.91 o 
   3  15   4      165.22      151.10     14.70 o 
   4  15   4       10.41       15.95     12.40 o 
   5  15   4       26.38       19.92     10.62 o 
   6  15   4      670.40      615.60     30.14 o 
   7  15   4      702.53      721.63     43.28 o 
  -7  16   4      221.06      232.42     29.39 o 
  -6  16   4      192.90      200.59     19.75 o 
  -5  16   4      100.01       99.17     13.88 o 
  -4  16   4       27.42       16.19      8.19 o 
  -3  16   4      556.32      553.73     21.78 o 
  -2  16   4      218.39      248.07     14.07 o 
  -1  16   4      517.46      566.92     18.94 o 
   0  16   4      216.33      234.25     16.59 o 
   1  16   4      642.64      639.16     24.59 o 
   2  16   4      823.96      816.66     27.40 o 
   3  16   4     2441.89     2464.56     48.12 o 
   4  16   4     2209.32     2207.02     46.67 o 
   5  16   4      984.97     1027.38     33.07 o 
   6  16   4      880.49      870.55     42.27 o 
  -6  17   4       67.94       84.76     16.41 o 
  -5  17   4       11.27       14.78     12.80 o 
  -4  17   4      156.69      151.82     15.00 o 
  -3  17   4      250.26      221.95     16.46 o 
  -2  17   4      183.24      154.51     14.50 o 
  -1  17   4       59.96       69.42     11.71 o 
   0  17   4        4.44       -2.08      8.94 o 
   1  17   4        6.66        2.45      9.00 o 
   2  17   4        0.91       -0.14      9.24 o 
   3  17   4        0.80       -7.46      9.19 o 
   4  17   4       50.43       56.61     12.64 o 
   5  17   4        2.97       10.88     10.85 o 
  -5  18   4      224.71      274.24     23.30 o 
  -4  18   4      204.36      237.61     21.73 o 
  -3  18   4      590.03      562.99     23.85 o 
  -2  18   4       11.28       14.65     11.62 o 
  -1  18   4      142.69      150.75     17.93 o 
   0  18   4      125.20      131.94     14.74 o 
   1  18   4     1037.38     1017.74     31.43 o 
   2  18   4      737.86      715.05     27.52 o 
   3  18   4      860.21      799.80     31.49 o 
   4  18   4      967.88      988.75     36.71 o 
   5  18   4     1075.84     1011.56     34.98 o 
  -4  19   4     2635.33     2759.49     86.16 o 
  -3  19   4     1423.92     1502.95     56.90 o 
  -2  19   4     1597.09     1653.08     46.47 o 
  -1  19   4     1175.36     1219.02     40.66 o 
   0  19   4     1101.90     1075.59     38.52 o 
   1  19   4      858.25      861.06     30.54 o 
   2  19   4      111.91      114.60     16.00 o 
   3  19   4      124.51      132.85     16.76 o 
   4  19   4        5.19       13.58     11.47 o 
  -2  20   4       80.43       55.93     20.93 o 
  -1  20   4      148.15      175.86     20.81 o 
   0  20   4      225.90      222.51     22.30 o 
   1  20   4      794.97      772.35     34.73 o 
   2  20   4      326.02      325.88     32.26 o 
 -10   1   5     2446.68     2423.73     96.99 o 
  -9   1   5     1291.35     1228.01     33.37 o 
  -8   1   5     1048.94     1058.13     41.42 o 
  -7   1   5     2098.91     2123.90     46.81 o 
  -6   1   5     3694.88     3651.57     51.03 o 
  -5   1   5     8630.30     8579.89     97.33 o 
  -4   1   5     8304.32     8533.70     84.72 o 
  -3   1   5     1060.54      892.06     21.32 o 
  -2   1   5     1551.21     1490.91     16.98 o 
  -1   1   5        1.40        6.68      2.87 o 
   0   1   5      473.47      495.48      8.92 o 
   1   1   5     1737.74     1871.51     21.29 o 
   2   1   5      226.46      200.52      6.65 o 
   3   1   5      381.50      322.42      9.83 o 
   4   1   5     1302.23     1395.22     20.09 o 
   5   1   5     1327.81     1351.75     32.06 o 
   6   1   5     1973.08     1923.64     31.80 o 
   7   1   5     1607.27     1634.30     26.33 o 
   8   1   5      493.73      532.49     18.20 o 
   9   1   5     1224.53     1259.74     29.06 o 
  10   1   5     1289.67     1259.70     39.73 o 
 -10   2   5      869.22      894.43     45.86 o 
  -9   2   5      214.59      203.39     16.59 o 
  -8   2   5      460.39      451.33     20.23 o 
  -7   2   5      650.37      623.28     21.21 o 
  -6   2   5      839.10      789.84     22.17 o 
  -5   2   5      764.00      793.72     20.84 o 
  -4   2   5     3562.37     3589.17     45.64 o 
  -3   2   5     8623.13     9072.69     71.86 o 
  -2   2   5     2791.69     2455.44     32.06 o 
  -1   2   5    11422.39    11375.07     79.53 o 
   0   2   5    24637.61    25345.46    166.51 o 
   1   2   5     8219.22     7457.32     55.66 o 
   2   2   5     8200.75     8098.81     60.69 o 
   3   2   5    11051.26    11106.11     81.09 o 
   4   2   5     6988.13     7177.86     58.34 o 
   5   2   5     3203.99     3105.85     33.62 o 
   6   2   5     3124.82     2965.69     34.69 o 
   7   2   5      100.95      120.65     10.37 o 
   8   2   5       33.27       38.57     11.67 o 
   9   2   5        3.98       12.95      8.80 o 
  10   2   5       90.76      113.65     16.55 o 
 -10   3   5     2027.02     1975.16     52.54 o 
  -9   3   5     1629.76     1643.48     38.91 o 
  -8   3   5     1283.88     1293.85     49.51 o 
  -7   3   5     1661.16     1716.21     35.27 o 
  -6   3   5     2173.23     2120.95     37.30 o 
  -5   3   5     1888.36     1955.23     37.33 o 
  -4   3   5     1012.08      987.13     30.98 o 
  -3   3   5      112.35       75.52      4.44 o 
  -2   3   5     4753.31     5091.11     44.42 o 
  -1   3   5     1288.20     1331.68     16.05 o 
   0   3   5     7709.43     8352.73     61.07 o 
   1   3   5      132.12      140.40      5.30 o 
   2   3   5        0.89       10.92      2.60 o 
   3   3   5      227.00      203.25      7.03 o 
   4   3   5      710.16      759.28     13.72 o 
   5   3   5     2261.27     2252.49     27.43 o 
   6   3   5     3300.01     3302.42     45.58 o 
   7   3   5     2044.92     1925.92     32.50 o 
   8   3   5      494.93      526.16     20.73 o 
   9   3   5     1012.42      983.55     29.63 o 
  10   3   5      640.84      621.15     26.03 o 
 -10   4   5       24.61       25.55     10.84 o 
  -9   4   5       39.69       42.99     10.69 o 
  -8   4   5       18.08       23.19      9.00 o 
  -7   4   5        8.02        9.19      6.96 o 
  -6   4   5      113.83      120.51     10.78 o 
  -5   4   5      680.13      669.87     11.80 o 
  -4   4   5      635.15      686.04     18.43 o 
  -3   4   5        7.01       14.44      3.53 o 
  -2   4   5      318.22      296.05      7.96 o 
  -1   4   5      642.38      632.00     11.39 o 
   0   4   5      172.69      181.37      5.91 o 
   1   4   5       58.94       72.34      4.87 o 
   2   4   5      259.65      299.92      9.24 o 
   3   4   5        0.36        3.99      3.94 o 
   4   4   5      191.25      209.30      7.33 o 
   5   4   5       77.10       82.33      6.21 o 
   6   4   5       59.65       74.12      8.97 o 
   7   4   5        6.07       27.86      7.37 o 
   8   4   5       20.63       41.86     10.28 o 
   9   4   5        3.33       24.43     10.40 o 
  10   4   5      139.55      171.92     17.43 o 
 -10   5   5     2362.47     2325.15     49.82 o 
  -9   5   5     1382.09     1349.27     35.41 o 
  -8   5   5     2078.00     2063.33     51.53 o 
  -7   5   5     3604.92     3562.74     54.32 o 
  -6   5   5     1757.66     1735.81     33.63 o 
  -5   5   5     3800.99     3795.45     36.68 o 
  -4   5   5     5196.28     5339.29     46.17 o 
  -3   5   5      214.64      144.88      6.35 o 
  -2   5   5      123.77       81.11      5.43 o 
  -1   5   5      700.93      715.73     12.09 o 
   0   5   5       21.42       14.08      3.40 o 
   1   5   5      195.69      217.83      7.04 o 
   2   5   5      298.76      375.00      9.62 o 
   3   5   5      834.64      845.35     16.50 o 
   4   5   5     4205.93     4201.76     44.59 o 
   5   5   5     1929.84     1904.61     28.75 o 
   6   5   5     2638.97     2612.37     36.65 o 
   7   5   5     3192.38     3090.23     57.08 o 
   8   5   5     1369.53     1419.90     34.64 o 
   9   5   5     1210.19     1235.73     34.25 o 
  10   5   5      671.36      656.88     29.64 o 
 -10   6   5      253.93      248.30     19.47 o 
  -9   6   5       12.59       14.73      9.12 o 
  -8   6   5      106.46      114.95     12.88 o 
  -7   6   5       81.81       88.63     11.12 o 
  -6   6   5      115.28      139.45     14.65 o 
  -5   6   5      710.14      688.86     14.04 o 
  -4   6   5     1803.75     1813.02     22.94 o 
  -3   6   5     3871.68     3916.75     40.39 o 
  -2   6   5     3504.10     3214.15     31.52 o 
  -1   6   5     8931.15     8851.04     66.94 o 
   0   6   5    13658.04    13948.77     97.96 o 
   1   6   5     8821.54     8314.10     62.31 o 
   2   6   5     7696.46     7488.03     76.68 o 
   3   6   5     5313.75     5170.10     87.80 o 
   4   6   5     4010.61     4077.78     43.74 o 
   5   6   5     1764.18     1782.28     33.91 o 
   6   6   5     1472.70     1449.35     32.07 o 
   7   6   5       15.88       25.68      9.47 o 
   8   6   5        5.17        7.74      9.60 o 
   9   6   5        0.26       10.30     10.28 o 
 -10   7   5      323.37      336.70     21.86 o 
  -9   7   5      269.53      280.16     19.48 o 
  -8   7   5      533.85      505.85     30.48 o 
  -7   7   5     1000.95     1019.30     28.04 o 
  -6   7   5      204.17      204.01     13.62 o 
  -5   7   5       48.15       47.28      7.06 o 
  -4   7   5      245.42      226.98     12.09 o 
  -3   7   5      358.86      346.15     10.15 o 
  -2   7   5     2842.01     3066.84     31.34 o 
  -1   7   5       57.77       54.48      5.54 o 
   0   7   5     1096.56     1129.94     15.43 o 
   1   7   5       65.48       82.03      7.62 o 
   2   7   5      129.34      138.99     11.16 o 
   3   7   5     1649.63     1656.68     30.32 o 
   4   7   5      881.25      845.98     22.43 o 
   5   7   5      743.39      724.10     22.15 o 
   6   7   5     1661.22     1580.32     63.82 o 
   7   7   5     1656.68     1614.04     37.21 o 
   8   7   5      755.83      770.30     27.10 o 
   9   7   5     1003.73      966.17     33.68 o 
 -10   8   5       22.89       13.24     11.49 o 
  -9   8   5      185.31      171.14     16.38 o 
  -8   8   5      299.50      314.70     18.60 o 
  -7   8   5       17.31       10.87      8.21 o 
  -6   8   5        1.86       15.17      8.76 o 
  -5   8   5       16.60       18.73      5.33 o 
  -4   8   5      536.70      573.28     13.85 o 
  -3   8   5      601.14      635.96     13.74 o 
  -2   8   5     1989.08     1969.70     24.37 o 
  -1   8   5     2963.74     2995.07     39.70 o 
   0   8   5     1803.62     1886.99     24.64 o 
   1   8   5      588.70      660.87     13.02 o 
   2   8   5        0.73        4.12      8.26 o 
   3   8   5      337.38      335.38     14.70 o 
   4   8   5      332.14      348.61     15.86 o 
   5   8   5      164.06      182.37     13.68 o 
   6   8   5      587.59      557.65     21.82 o 
   7   8   5      397.56      417.56     20.81 o 
   8   8   5       39.07       49.02     12.19 o 
   9   8   5       22.19       18.34     11.36 o 
  -9   9   5     1412.85     1389.64     58.21 o 
  -8   9   5     2517.73     2519.84     70.56 o 
  -7   9   5     4498.22     4425.14     63.90 o 
  -6   9   5     2052.90     2067.44     39.40 o 
  -5   9   5     3540.73     3573.70     39.64 o 
  -4   9   5     4629.32     4769.02     51.04 o 
  -3   9   5     1679.86     1566.57     24.35 o 
  -2   9   5     2484.66     2386.24     28.37 o 
  -1   9   5     6209.70     6407.03     54.50 o 
   0   9   5      572.04      538.62     13.39 o 
   1   9   5        5.02        4.56      7.24 o 
   2   9   5      210.56      196.45     12.08 o 
   3   9   5      320.97      332.92     18.65 o 
   4   9   5     2376.96     2269.73     39.78 o 
   5   9   5     1009.63     1009.03     27.22 o 
   6   9   5     2018.84     1918.37     39.85 o 
   7   9   5     3085.07     2895.47     55.40 o 
   8   9   5     1779.27     1837.99     52.05 o 
   9   9   5     1369.99     1433.28     39.61 o 
  -9  10   5        9.74       12.96     12.09 o 
  -8  10   5       50.02       53.76     11.22 o 
  -7  10   5      103.92      117.97     14.79 o 
  -6  10   5      329.04      370.62     15.30 o 
  -5  10   5      796.30      778.62     23.22 o 
  -4  10   5      484.59      514.45     14.36 o 
  -3  10   5      800.03      789.16     16.73 o 
  -2  10   5     1723.68     1725.45     24.14 o 
  -1  10   5     2439.26     2391.52     28.34 o 
   0  10   5     3797.36     3835.77     39.80 o 
   1  10   5     7820.46     7947.65     80.43 o 
   2  10   5    10770.50    10517.56    106.73 o 
   3  10   5     7281.71     6987.45     80.49 o 
   4  10   5     4416.26     4204.06     59.05 o 
   5  10   5     1920.00     1937.49     38.91 o 
   6  10   5     1462.27     1437.66     34.89 o 
   7  10   5       60.94       79.03     14.58 o 
   8  10   5        0.13        5.73     10.31 o 
   9  10   5       26.08       15.67     12.60 o 
  -9  11   5      163.99      158.27     25.15 o 
  -8  11   5      490.36      480.26     27.50 o 
  -7  11   5     1108.48     1127.07     31.24 o 
  -6  11   5      115.96      116.64     10.54 o 
  -5  11   5       30.25       17.05      6.09 o 
  -4  11   5      954.95      931.71     19.31 o 
  -3  11   5      809.81      812.98     17.50 o 
  -2  11   5     1658.70     1696.23     24.65 o 
  -1  11   5      129.55      117.58      7.47 o 
   0  11   5      522.55      536.97     15.39 o 
   1  11   5       25.12       17.95      7.52 o 
   2  11   5      148.87      140.51     12.18 o 
   3  11   5      713.95      754.03     23.62 o 
   4  11   5      308.33      313.44     17.20 o 
   5  11   5       29.90       27.36      9.89 o 
   6  11   5      330.83      326.92     21.72 o 
   7  11   5      417.74      400.70     21.94 o 
   8  11   5      270.62      316.98     28.90 o 
  -8  12   5       17.21        6.86     13.59 o 
  -7  12   5      212.74      242.61     20.53 o 
  -6  12   5      264.36      240.46     13.81 o 
  -5  12   5        5.02        2.26      5.77 o 
  -4  12   5      553.72      570.02     16.09 o 
  -3  12   5      370.10      372.13     13.01 o 
  -2  12   5       42.63       47.84      6.57 o 
  -1  12   5      463.98      495.40     15.91 o 
   0  12   5     1177.10     1218.71     23.29 o 
   1  12   5      617.77      640.08     22.45 o 
   2  12   5      459.76      453.84     18.77 o 
   3  12   5     1979.98     1940.63     48.83 o 
   4  12   5      554.61      542.21     21.85 o 
   5  12   5       96.06      108.60     12.97 o 
   6  12   5      272.73      256.91     18.44 o 
   7  12   5       54.28       52.12     13.64 o 
   8  12   5        0.97        8.39     10.43 o 
  -8  13   5     1322.55     1511.97     82.83 o 
  -7  13   5     2378.83     2321.05     95.56 o 
  -6  13   5     1101.22     1112.65     38.13 o 
  -5  13   5     1505.44     1550.66     33.71 o 
  -4  13   5     1087.12     1129.20     22.57 o 
  -3  13   5     1153.39     1173.19     22.40 o 
  -2  13   5     1247.49     1271.91     25.52 o 
  -1  13   5     2061.60     2019.26     36.54 o 
   0  13   5       11.72       18.74      6.58 o 
   1  13   5      144.63      136.06     12.75 o 
   2  13   5      358.52      361.88     19.20 o 
   3  13   5      603.29      552.53     21.82 o 
   4  13   5     1712.81     1620.05     37.14 o 
   5  13   5      982.03      940.00     43.61 o 
   6  13   5     1697.78     1641.70     43.85 o 
   7  13   5     2273.02     2219.89     49.15 o 
  -7  14   5       68.65      104.14     16.81 o 
  -6  14   5      300.73      379.53     35.01 o 
  -5  14   5      169.42      187.47     12.96 o 
  -4  14   5      207.87      226.50     11.97 o 
  -3  14   5     1076.74     1051.05     25.07 o 
  -2  14   5     2220.97     2203.11     45.57 o 
  -1  14   5     1893.99     1902.14     32.20 o 
   0  14   5     1485.58     1482.69     33.24 o 
   1  14   5     2415.52     2402.96     44.04 o 
   2  14   5     3754.14     3753.49     60.79 o 
   3  14   5     2350.29     2223.00     46.15 o 
   4  14   5      505.22      487.80     22.59 o 
   5  14   5      223.29      224.80     18.86 o 
   6  14   5      648.26      620.73     33.00 o 
   7  14   5       51.62       55.92     13.32 o 
  -7  15   5       88.86       86.87     20.93 o 
  -6  15   5        0.29        2.41     10.31 o 
  -5  15   5      129.53      141.63     12.51 o 
  -4  15   5       31.26       44.71     10.03 o 
  -3  15   5       26.98       27.34      8.09 o 
  -2  15   5        1.81        2.44      6.80 o 
  -1  15   5      139.66      152.22     14.14 o 
   0  15   5        0.05        7.54      8.86 o 
   1  15   5        0.78       16.95      9.31 o 
   2  15   5      107.92       90.35     13.22 o 
   3  15   5      322.44      283.29     18.64 o 
   4  15   5      259.31      254.49     19.03 o 
   5  15   5      124.48      131.12     17.01 o 
   6  15   5      216.16      207.61     18.92 o 
  -6  16   5        3.07       24.50     23.33 o 
  -5  16   5        3.19       11.69      8.59 o 
  -4  16   5      753.12      793.00     26.20 o 
  -3  16   5      638.52      632.47     21.48 o 
  -2  16   5       54.26       43.75      9.16 o 
  -1  16   5      721.15      698.85     24.62 o 
   0  16   5     2298.72     2225.62     43.89 o 
   1  16   5     1272.70     1309.18     34.06 o 
   2  16   5      599.60      583.71     24.05 o 
   3  16   5     1615.49     1529.02     45.50 o 
   4  16   5      729.09      733.75     28.42 o 
   5  16   5      393.89      382.69     23.03 o 
   6  16   5      387.57      336.44     23.07 o 
  -6  17   5      894.52      963.65     68.83 o 
  -5  17   5     1007.88     1077.47     32.13 o 
  -4  17   5      685.50      758.86     27.62 o 
  -3  17   5     1483.22     1506.54     41.93 o 
  -2  17   5      676.88      709.67     29.79 o 
  -1  17   5      862.92      858.83     28.09 o 
   0  17   5      174.63      195.81     16.25 o 
   1  17   5      187.84      179.26     16.15 o 
   2  17   5       53.84       59.43     12.15 o 
   3  17   5      175.18      164.77     16.90 o 
   4  17   5      956.82      903.96     32.67 o 
   5  17   5      716.45      688.21     29.57 o 
  -5  18   5       15.57       32.44     17.38 o 
  -4  18   5      281.04      307.57     19.79 o 
  -3  18   5      931.37      908.63     43.77 o 
  -2  18   5      703.37      725.71     31.28 o 
  -1  18   5     1021.00     1001.86     35.99 o 
   0  18   5     1270.85     1293.88     35.24 o 
   1  18   5      827.53      808.36     33.68 o 
   2  18   5     1248.05     1277.74     39.65 o 
   3  18   5     1444.62     1421.12     39.36 o 
   4  18   5      333.40      355.56     26.94 o 
  -4  19   5      100.06      115.47     22.67 o 
  -3  19   5       10.36       20.52     16.06 o 
  -2  19   5        2.47      -11.81     11.62 o 
  -1  19   5      155.07      194.05     26.76 o 
   0  19   5       11.98       14.00     13.47 o 
   1  19   5        9.43        2.86     10.86 o 
   2  19   5        6.24        2.31      9.94 o 
   3  19   5       34.36       51.37     13.81 o 
  -2  20   5      263.69      290.70     23.90 o 
  -1  20   5      571.82      636.64     31.86 o 
   0  20   5     1073.64     1032.70     45.05 o 
   1  20   5      865.86      866.36     37.15 o 
 -10   0   6        1.72       21.55     13.95 o 
  -9   0   6      195.71      166.13     22.58 o 
  -8   0   6        5.82       28.00     12.37 o 
  -7   0   6      602.68      635.24     31.22 o 
  -6   0   6     2389.64     2267.04    131.83 o 
  -5   0   6     5525.46     5536.46     92.38 o 
  -4   0   6    16324.99    16460.62    208.69 o 
  -3   0   6    16494.14    16894.98    209.11 o 
  -2   0   6    11956.81    11755.40    117.91 o 
  -1   0   6    19921.02    20219.71    191.64 o 
   0   0   6    35936.77    37561.11    423.24 o 
   1   0   6    10985.92    10853.20    110.87 o 
   2   0   6     1640.60     1630.36     36.99 o 
   3   0   6     2168.31     2220.68     35.89 o 
   4   0   6      602.60      605.68     18.64 o 
   5   0   6     1296.01     1205.52     28.49 o 
   6   0   6      325.93      365.32     17.58 o 
   7   0   6      174.21      202.63     15.45 o 
   8   0   6      177.08      197.21     20.93 o 
   9   0   6     1003.54     1023.67     42.68 o 
  10   0   6      711.28      808.72     40.78 o 
 -10   1   6     1755.31     1741.56     75.85 o 
  -9   1   6     1274.02     1248.63     37.21 o 
  -8   1   6     2030.39     1990.18     41.24 o 
  -7   1   6     1660.05     1657.45     35.25 o 
  -6   1   6     1294.29     1273.44     32.50 o 
  -5   1   6     2435.98     2418.60     38.34 o 
  -4   1   6     1758.43     1748.06     32.50 o 
  -3   1   6     2834.10     2894.83     38.35 o 
  -2   1   6      229.19      223.73      7.61 o 
  -1   1   6       22.13       42.78      3.90 o 
   0   1   6      294.81      259.58      7.80 o 
   1   1   6    11735.02    12848.76     90.84 o 
   2   1   6      216.48      137.34      6.45 o 
   3   1   6     2473.82     2423.50     26.61 o 
   4   1   6     3489.39     3669.09     36.73 o 
   5   1   6     4449.53     4510.03     44.18 o 
   6   1   6     1821.36     1825.51     44.61 o 
   7   1   6      672.30      686.95     18.12 o 
   8   1   6      808.80      824.83     22.58 o 
   9   1   6      851.71      888.91     33.38 o 
  10   1   6      197.60      198.38     20.72 o 
 -10   2   6       29.04       30.23     10.79 o 
  -9   2   6       17.76       15.39      9.77 o 
  -8   2   6      116.41      100.27     12.23 o 
  -7   2   6       60.45       60.36      9.68 o 
  -6   2   6       12.40       21.46      7.20 o 
  -5   2   6      300.98      292.16     13.70 o 
  -4   2   6      217.05      213.72     11.20 o 
  -3   2   6      311.92      329.43      9.41 o 
  -2   2   6      447.52      473.53     14.22 o 
  -1   2   6       10.91       16.67      3.81 o 
   0   2   6      246.36      279.44     10.00 o 
   1   2   6        0.77       22.93      4.86 o 
   2   2   6     1530.93     1650.69     20.01 o 
   3   2   6     1691.06     1667.64     20.87 o 
   4   2   6      168.08      176.52      7.89 o 
   5   2   6        0.67       20.47      5.35 o 
   6   2   6        3.99       27.41      5.82 o 
   7   2   6        0.18        3.15      6.40 o 
   8   2   6        3.46       10.83      7.59 o 
   9   2   6        7.31       12.83     11.41 o 
  10   2   6       17.99       14.24     12.49 o 
 -10   3   6     1717.36     1762.06     43.53 o 
  -9   3   6     1883.81     1951.33     43.24 o 
  -8   3   6     2052.00     2029.38     83.52 o 
  -7   3   6      999.74     1004.37     27.39 o 
  -6   3   6       69.82       78.53     12.12 o 
  -5   3   6     1309.62     1359.19     27.84 o 
  -4   3   6     2270.90     2259.53     54.99 o 
  -3   3   6     1208.08     1112.10     17.57 o 
  -2   3   6      811.39      866.64     14.36 o 
  -1   3   6     1933.29     1980.56     24.64 o 
   0   3   6     2405.03     2396.43     24.41 o 
   1   3   6    10573.16    11162.63     80.62 o 
   2   3   6     1709.55     1575.20     19.06 o 
   3   3   6     7121.50     7033.03     56.70 o 
   4   3   6     3909.27     3893.90     41.71 o 
   5   3   6     3412.70     3393.68     40.09 o 
   6   3   6     4245.66     4258.86     50.60 o 
   7   3   6     1304.63     1328.57     27.24 o 
   8   3   6      473.19      492.64     24.67 o 
   9   3   6      576.57      625.71     25.60 o 
  10   3   6      199.77      185.54     27.49 o 
 -10   4   6       98.94       82.94     14.32 o 
  -9   4   6      607.98      630.78     25.27 o 
  -8   4   6      375.45      363.12     19.21 o 
  -7   4   6     1495.85     1473.43     33.64 o 
  -6   4   6     2630.52     2633.06     43.16 o 
  -5   4   6     3476.09     3488.73     48.84 o 
  -4   4   6     7117.73     7206.22     64.70 o 
  -3   4   6     5653.55     5563.01     46.49 o 
  -2   4   6     4647.05     4427.83     38.72 o 
  -1   4   6     8715.99     8784.13     66.02 o 
   0   4   6    20385.71    21314.71    143.56 o 
   1   4   6     8677.27     8560.93     69.44 o 
   2   4   6     1825.78     1785.39     21.15 o 
   3   4   6     3294.79     3282.59     35.48 o 
   4   4   6      228.40      249.08      9.91 o 
   5   4   6      128.32      140.97      9.33 o 
   6   4   6      121.52      131.35     10.10 o 
   7   4   6      925.41      952.92     27.41 o 
   8   4   6      503.09      514.50     22.90 o 
   9   4   6     1176.83     1121.41     32.78 o 
 -10   5   6      368.28      342.10     21.71 o 
  -9   5   6       69.92       76.15     12.77 o 
  -8   5   6      466.76      455.79     25.93 o 
  -7   5   6      519.20      530.79     20.85 o 
  -6   5   6      476.41      430.05     17.92 o 
  -5   5   6      671.95      660.59     15.26 o 
  -4   5   6        1.30        6.71      3.63 o 
  -3   5   6        0.67       -1.86      3.34 o 
  -2   5   6      163.49      173.95      7.17 o 
  -1   5   6       17.43       27.81      4.26 o 
   0   5   6       51.75       34.51      4.32 o 
   1   5   6     6787.24     7064.71     55.02 o 
   2   5   6      562.47      446.62     15.77 o 
   3   5   6     3037.44     3004.27     34.90 o 
   4   5   6     1908.12     1961.03     28.05 o 
   5   5   6     2023.63     2083.81     44.82 o 
   6   5   6      741.11      745.82     28.29 o 
   7   5   6      668.91      664.56     23.87 o 
   8   5   6      841.93      865.45     28.07 o 
   9   5   6      594.88      588.07     25.46 o 
 -10   6   6       33.03       48.63     12.45 o 
  -9   6   6        7.60        7.47     12.60 o 
  -8   6   6       26.57        8.74      8.72 o 
  -7   6   6       21.96       36.55      8.97 o 
  -6   6   6      342.67      329.28     16.41 o 
  -5   6   6     1083.43     1106.60     20.85 o 
  -4   6   6      617.77      634.63     13.29 o 
  -3   6   6      528.74      547.55     12.28 o 
  -2   6   6      843.24      853.10     17.48 o 
  -1   6   6       11.48        4.79      3.74 o 
   0   6   6     4046.68     4187.92     40.02 o 
   1   6   6     3241.75     3120.26     29.05 o 
   2   6   6       24.37       18.67      7.58 o 
   3   6   6      407.25      386.77     10.62 o 
   4   6   6       49.66       56.36      6.30 o 
   5   6   6      367.33      364.80     16.90 o 
   6   6   6      237.75      219.14     15.11 o 
   7   6   6        0.04       -5.87      8.27 o 
   8   6   6       21.93       36.41     11.14 o 
   9   6   6        1.85       -2.56      9.94 o 
 -10   7   6     1709.72     1709.16     43.80 o 
  -9   7   6     2097.63     2006.49     45.00 o 
  -8   7   6     2149.46     2155.72     44.39 o 
  -7   7   6     2312.76     2245.87     51.36 o 
  -6   7   6      822.12      806.94     24.03 o 
  -5   7   6     3157.25     3222.32     40.00 o 
  -4   7   6     3370.72     3348.22     35.30 o 
  -3   7   6      891.02      830.17     15.61 o 
  -2   7   6      152.70      146.76      7.19 o 
  -1   7   6      712.92      705.34     13.40 o 
   0   7   6     1314.07     1343.18     17.94 o 
   1   7   6     3771.01     3896.64     45.30 o 
   2   7   6     1532.80     1448.48     27.96 o 
   3   7   6     6465.68     6287.73     71.70 o 
   4   7   6     2033.92     1973.49     35.73 o 
   5   7   6     1081.37     1149.46     28.72 o 
   6   7   6     4959.39     4812.71     67.10 o 
   7   7   6     2176.79     2167.03     43.71 o 
   8   7   6      786.07      765.02     27.39 o 
   9   7   6     1035.98     1076.53     33.93 o 
  -9   8   6      291.41      297.25     20.13 o 
  -8   8   6      454.37      445.50     24.13 o 
  -7   8   6     1409.80     1394.89     33.90 o 
  -6   8   6     1472.56     1457.31     43.66 o 
  -5   8   6     1941.61     1974.65     26.83 o 
  -4   8   6     4059.80     4044.45     41.22 o 
  -3   8   6     5275.36     5189.33     47.88 o 
  -2   8   6     6965.55     6831.60     57.94 o 
  -1   8   6     5354.75     5285.05     46.99 o 
   0   8   6     9450.09     9636.53     96.35 o 
   1   8   6     5500.44     5444.95     63.40 o 
   2   8   6     2183.68     2076.36     49.51 o 
   3   8   6     5774.74     5598.18     67.66 o 
   4   8   6      340.14      321.70     15.84 o 
   5   8   6      148.37      177.77     14.14 o 
   6   8   6      144.40      157.19     19.70 o 
   7   8   6      441.53      412.12     21.27 o 
   8   8   6      153.73      157.87     16.30 o 
   9   8   6      401.44      428.86     24.74 o 
  -9   9   6       95.80       86.69     16.84 o 
  -8   9   6      385.28      374.51     26.10 o 
  -7   9   6      247.02      269.24     16.87 o 
  -6   9   6       46.11       46.54      9.89 o 
  -5   9   6      224.60      229.35     10.36 o 
  -4   9   6       13.68       12.27      6.59 o 
  -3   9   6       56.75       57.99      6.80 o 
  -2   9   6      114.91      112.58     12.66 o 
  -1   9   6      810.13      774.40     18.00 o 
   0   9   6      533.43      578.79     15.11 o 
   1   9   6      515.72      511.56     17.99 o 
   2   9   6       99.40       87.58     12.29 o 
   3   9   6     4292.47     4223.82     71.23 o 
   4   9   6     1313.25     1244.50     34.35 o 
   5   9   6      750.14      766.20     37.38 o 
   6   9   6      642.72      699.28     35.53 o 
   7   9   6      560.73      545.55     24.19 o 
   8   9   6      309.00      283.83     20.52 o 
   9   9   6      133.76      112.48     16.95 o 
  -9  10   6       38.22       54.04     14.09 o 
  -8  10   6       52.70       60.92     12.39 o 
  -7  10   6      223.70      208.84     16.12 o 
  -6  10   6      340.86      348.21     18.07 o 
  -5  10   6      577.81      647.18     17.61 o 
  -4  10   6      799.42      858.12     18.06 o 
  -3  10   6      692.69      685.05     15.93 o 
  -2  10   6      741.07      746.16     16.10 o 
  -1  10   6        1.95       11.89      5.21 o 
   0  10   6     1641.81     1706.89     36.70 o 
   1  10   6     1270.58     1193.42     27.39 o 
   2  10   6      797.69      768.94     22.87 o 
   3  10   6       22.60       31.39      9.03 o 
   4  10   6        0.24        9.71      8.27 o 
   5  10   6      405.57      371.48     19.18 o 
   6  10   6      293.15      298.43     21.22 o 
   7  10   6       94.73      121.56     20.21 o 
   8  10   6      123.54      142.28     16.71 o 
  -8  11   6      978.16      972.14     31.06 o 
  -7  11   6     1612.92     1670.09     38.28 o 
  -6  11   6      588.34      594.98     28.33 o 
  -5  11   6      678.77      683.40     17.56 o 
  -4  11   6       73.07       82.90      8.77 o 
  -3  11   6       31.51       19.99      5.71 o 
  -2  11   6       30.97       43.39      8.78 o 
  -1  11   6       81.02       93.04      7.06 o 
   0  11   6       34.27       28.86      8.60 o 
   1  11   6     1187.61     1224.44     29.62 o 
   2  11   6     1153.10     1108.70     27.84 o 
   3  11   6     5569.36     5573.64     71.87 o 
   4  11   6     3484.85     3403.89     54.37 o 
   5  11   6     1500.99     1471.57     60.45 o 
   6  11   6     4274.48     3994.76     63.95 o 
   7  11   6     1799.38     1766.94     53.72 o 
   8  11   6      750.27      718.63     30.32 o 
  -8  12   6      396.96      433.82     42.94 o 
  -7  12   6     1350.59     1420.72     36.06 o 
  -6  12   6      667.47      675.81     30.87 o 
  -5  12   6      589.15      601.23     20.09 o 
  -4  12   6     1945.30     1984.44     29.91 o 
  -3  12   6     3988.18     3987.36     43.97 o 
  -2  12   6     5671.92     5706.80     54.84 o 
  -1  12   6     1972.56     1992.49     31.49 o 
   0  12   6     2862.20     2789.87     49.55 o 
   1  12   6     1912.73     1885.15     36.86 o 
   2  12   6     1560.96     1497.22     33.39 o 
   3  12   6     2870.50     2765.88     47.94 o 
   4  12   6       24.88       32.20      9.95 o 
   5  12   6       33.49       36.92     10.48 o 
   6  12   6      105.46      121.65     14.85 o 
   7  12   6      400.59      393.48     38.32 o 
   8  12   6      156.46      151.72     19.53 o 
  -8  13   6       87.64       89.08     16.94 o 
  -7  13   6      194.60      201.70     19.97 o 
  -6  13   6       82.84       85.39     12.19 o 
  -5  13   6      369.51      364.82     16.73 o 
  -4  13   6       63.78       67.86      8.23 o 
  -3  13   6        0.98       10.20      6.11 o 
  -2  13   6       43.02       37.24      6.78 o 
  -1  13   6        2.20       10.31      7.95 o 
   0  13   6      190.35      204.24     14.72 o 
   1  13   6      494.53      488.62     20.25 o 
   2  13   6        0.28        0.29      8.17 o 
   3  13   6     1446.92     1376.10     33.83 o 
   4  13   6      101.25       83.86     12.51 o 
   5  13   6       27.93       30.74     11.62 o 
   6  13   6       97.22      103.46     16.61 o 
   7  13   6       45.06       45.73     13.21 o 
  -7  14   6      141.19      139.73     22.27 o 
  -6  14   6      237.31      233.87     20.42 o 
  -5  14   6      541.49      590.14     21.80 o 
  -4  14   6     1093.31     1131.74     23.71 o 
  -3  14   6      684.51      681.86     18.20 o 
  -2  14   6     1166.66     1207.97     28.53 o 
  -1  14   6      437.98      421.22     19.34 o 
   0  14   6      933.60      920.54     27.49 o 
   1  14   6       61.05       49.22     11.09 o 
   2  14   6     1315.06     1288.72     32.95 o 
   3  14   6      352.12      388.81     20.54 o 
   4  14   6       12.89       11.15      9.22 o 
   5  14   6      177.04      141.16     15.96 o 
   6  14   6      136.62      161.75     17.36 o 
   7  14   6       66.29       47.74     14.14 o 
  -7  15   6     1329.94     1255.31     73.50 o 
  -6  15   6     1018.53     1104.03     41.34 o 
  -5  15   6      721.96      741.43     25.62 o 
  -4  15   6        3.12        5.93      6.65 o 
  -3  15   6       13.23       10.28      7.65 o 
  -2  15   6        4.53       24.87      9.65 o 
  -1  15   6       14.33       14.63      9.38 o 
   0  15   6      236.06      224.51     16.41 o 
   1  15   6     1445.21     1433.80     34.99 o 
   2  15   6      979.36      977.98     29.73 o 
   3  15   6     2812.22     2749.82     51.59 o 
   4  15   6     2717.09     2515.90     50.60 o 
   5  15   6      951.76      988.64     32.64 o 
   6  15   6     2227.05     2163.25     49.56 o 
  -6  16   6      471.55      518.64     28.99 o 
  -5  16   6      248.57      238.29     20.14 o 
  -4  16   6      818.59      823.70     27.25 o 
  -3  16   6     1138.51     1197.33     34.45 o 
  -2  16   6     2316.48     2306.10     57.42 o 
  -1  16   6     1234.27     1271.55     38.56 o 
   0  16   6     1431.86     1398.43     35.09 o 
   1  16   6      525.04      504.88     24.59 o 
   2  16   6     1339.76     1323.96     35.55 o 
   3  16   6     1220.53     1122.69     33.81 o 
   4  16   6       98.52      114.32     27.62 o 
   5  16   6        0.28       13.90     10.43 o 
   6  16   6       97.57      130.68     17.11 o 
  -5  17   6        1.62       -2.53     11.34 o 
  -4  17   6        7.28       19.50     10.05 o 
  -3  17   6       14.98       27.15     12.53 o 
  -2  17   6        6.30       17.98     10.08 o 
  -1  17   6      145.75      142.15     15.24 o 
   0  17   6      258.09      256.78     18.31 o 
   1  17   6      377.59      362.63     26.61 o 
   2  17   6        0.14        3.00      9.72 o 
   3  17   6      275.21      261.47     20.25 o 
   4  17   6       32.29       32.30     12.53 o 
   5  17   6       62.74       71.89     14.69 o 
  -4  18   6      605.17      591.54     29.17 o 
  -3  18   6      183.98      199.80     20.56 o 
  -2  18   6      851.38      878.88     34.31 o 
  -1  18   6      791.91      815.03     28.97 o 
   0  18   6     1035.44     1014.59     32.15 o 
   1  18   6       45.41       47.67     12.29 o 
   2  18   6     1546.10     1499.79     48.65 o 
   3  18   6     1412.83     1371.75     39.05 o 
   4  18   6      233.09      239.85     20.95 o 
  -3  19   6      159.12      189.29     21.01 o 
  -2  19   6        2.58        3.51     11.75 o 
  -1  19   6       28.74       40.02     14.30 o 
   0  19   6      242.36      236.98     23.62 o 
   1  19   6      756.41      707.41     29.12 o 
   2  19   6      414.94      381.87     26.88 o 
 -10   1   7      157.25      159.56     17.14 o 
  -9   1   7     1381.74     1413.41     42.43 o 
  -8   1   7      784.07      715.63     29.84 o 
  -7   1   7      639.51      660.71     23.17 o 
  -6   1   7     1654.51     1515.10     33.23 o 
  -5   1   7       28.47       28.38      6.96 o 
  -4   1   7      160.42      130.81      9.89 o 
  -3   1   7      498.72      515.62     12.21 o 
  -2   1   7     1586.62     1639.16     22.30 o 
  -1   1   7     7019.95     7064.37     55.44 o 
   0   1   7    12253.03    12594.99     90.44 o 
   1   1   7     8669.77     8911.06     68.13 o 
   2   1   7     3224.56     3255.87     49.79 o 
   3   1   7     5780.09     5964.88    108.20 o 
   4   1   7     1639.58     1661.59     32.35 o 
   5   1   7       25.45       40.64      6.11 o 
   6   1   7     2478.07     2479.57     32.47 o 
   7   1   7      793.27      802.37     21.30 o 
   8   1   7      374.48      377.29     19.22 o 
   9   1   7       36.75       33.19     12.99 o 
 -10   2   7      338.93      339.62     25.93 o 
  -9   2   7     1876.52     1894.98     43.26 o 
  -8   2   7     1913.23     1927.77     41.22 o 
  -7   2   7     2540.83     2540.26     45.91 o 
  -6   2   7     3995.04     3960.10     56.28 o 
  -5   2   7     8416.47     8389.66     90.41 o 
  -4   2   7    12054.73    11971.48    115.19 o 
  -3   2   7     9440.17     9294.40     69.84 o 
  -2   2   7    11321.06    11530.15     83.80 o 
  -1   2   7     6755.12     6810.25     54.17 o 
   0   2   7     2779.97     2621.16     27.19 o 
   1   2   7     2412.89     2669.02     27.89 o 
   2   2   7     1295.23     1319.33     18.41 o 
   3   2   7       60.03       74.26      6.02 o 
   4   2   7    12355.57    12271.88     93.23 o 
   5   2   7        4.31        9.35      4.97 o 
   6   2   7     1179.38     1200.50     25.00 o 
   7   2   7     1466.46     1483.71     29.22 o 
   8   2   7      894.51      947.44     28.51 o 
   9   2   7     1576.87     1586.91     58.63 o 
 -10   3   7      186.26      158.44     17.01 o 
  -9   3   7      958.16      965.38     30.71 o 
  -8   3   7      300.94      287.09     20.38 o 
  -7   3   7       45.52       44.10      9.61 o 
  -6   3   7      485.11      433.05     18.08 o 
  -5   3   7       86.08       78.25      9.61 o 
  -4   3   7      183.40      181.75      7.17 o 
  -3   3   7       40.84       44.82      4.14 o 
  -2   3   7      209.36      193.54      8.57 o 
  -1   3   7     2433.86     2270.63     24.85 o 
   0   3   7     5197.92     5339.04     49.56 o 
   1   3   7     3139.43     3241.36     31.73 o 
   2   3   7     1324.98     1271.23     17.68 o 
   3   3   7     6169.34     6246.81     71.22 o 
   4   3   7     5025.87     4998.85     46.29 o 
   5   3   7       48.46       56.11      8.64 o 
   6   3   7      926.10      932.48     33.57 o 
   7   3   7      500.66      477.48     17.49 o 
   8   3   7      284.63      289.82     18.50 o 
   9   3   7        4.32       19.95     13.01 o 
 -10   4   7        2.74      -18.03      9.01 o 
  -9   4   7        0.50      -13.23      6.61 o 
  -8   4   7      239.90      226.51     20.04 o 
  -7   4   7       29.31       22.60      8.53 o 
  -6   4   7        4.74       17.42      7.55 o 
  -5   4   7      240.91      227.86     13.40 o 
  -4   4   7      167.92      176.89      8.13 o 
  -3   4   7      191.00      175.12      7.32 o 
  -2   4   7       22.64       30.32      6.17 o 
  -1   4   7       69.27       72.10      8.31 o 
   0   4   7      939.50      975.87     15.34 o 
   1   4   7      213.17      225.17      7.86 o 
   2   4   7       39.78       65.41      7.84 o 
   3   4   7       68.95      114.80      7.74 o 
   4   4   7      772.88      786.49     29.38 o 
   5   4   7     1010.80      979.28     21.63 o 
   6   4   7        2.42       11.29      7.41 o 
   7   4   7        2.42        4.18      9.86 o 
   8   4   7        1.22        3.80      8.76 o 
   9   4   7      104.10      121.90     15.27 o 
 -10   5   7      569.06      583.16     27.42 o 
  -9   5   7     1277.63     1320.26     43.17 o 
  -8   5   7      345.70      353.75     25.26 o 
  -7   5   7       90.31       92.13     11.62 o 
  -6   5   7      182.62      164.80     13.26 o 
  -5   5   7        0.08        5.12      6.51 o 
  -4   5   7      270.34      283.07      8.99 o 
  -3   5   7     1247.00     1229.03     18.06 o 
  -2   5   7     1083.63     1035.61     16.50 o 
  -1   5   7     2952.36     3093.88     40.70 o 
   0   5   7     6554.41     6430.42     52.88 o 
   1   5   7    10971.44    10903.78     80.79 o 
   2   5   7     7891.34     7919.74     70.56 o 
   3   5   7     8578.56     8443.93     75.93 o 
   4   5   7     1095.99     1085.04     21.16 o 
   5   5   7      604.98      572.85     20.09 o 
   6   5   7     4507.01     4447.61     62.99 o 
   7   5   7      251.22      226.40     16.43 o 
   8   5   7      141.75      159.02     16.00 o 
   9   5   7       81.22       94.25     15.35 o 
 -10   6   7      231.59      252.81     20.22 o 
  -9   6   7     1070.37     1083.04     33.63 o 
  -8   6   7     2015.81     2003.63     43.35 o 
  -7   6   7     2427.53     2305.33     43.89 o 
  -6   6   7     3640.05     3516.22     53.66 o 
  -5   6   7     6687.24     6491.55     76.69 o 
  -4   6   7     7360.55     7546.21     72.75 o 
  -3   6   7     5797.53     5764.97     50.76 o 
  -2   6   7     6652.92     6693.06     56.23 o 
  -1   6   7     2754.41     2758.38     29.65 o 
   0   6   7      564.15      514.67     11.90 o 
   1   6   7       76.86       99.34      5.53 o 
   2   6   7      114.36      136.28      7.85 o 
   3   6   7      223.17      227.68      9.56 o 
   4   6   7     4925.58     4705.40     80.49 o 
   5   6   7       54.52       58.10     10.20 o 
   6   6   7     1210.61     1229.03     31.62 o 
   7   6   7     1352.78     1282.06     48.83 o 
   8   6   7     1130.68     1161.34     37.57 o 
   9   6   7     1757.52     1756.35     43.86 o 
  -9   7   7      263.86      262.60     19.46 o 
  -8   7   7       66.20       66.26     11.64 o 
  -7   7   7        9.30        9.94      8.72 o 
  -6   7   7       59.46       50.12     10.96 o 
  -5   7   7       31.77       17.99      7.52 o 
  -4   7   7      242.38      245.06      9.69 o 
  -3   7   7     1460.00     1512.71     29.98 o 
  -2   7   7     1851.94     1839.92     25.13 o 
  -1   7   7     1876.03     1751.69     22.69 o 
   0   7   7     1842.06     1869.66     31.20 o 
   1   7   7      802.85      861.19     12.81 o 
   2   7   7      385.59      403.46     16.30 o 
   3   7   7     1769.70     1747.22     33.52 o 
   4   7   7     1983.33     1943.90     37.04 o 
   5   7   7      110.53      120.41     13.30 o 
   6   7   7      698.22      730.34     25.50 o 
   7   7   7       71.87       68.92     14.14 o 
   8   7   7      135.21      140.90     16.02 o 
   9   7   7       25.37       28.43     12.39 o 
  -9   8   7        0.89       -3.84      9.26 o 
  -8   8   7      671.22      695.30     26.28 o 
  -7   8   7       18.69        0.27      7.98 o 
  -6   8   7      299.05      291.92     16.42 o 
  -5   8   7     1273.07     1293.45     30.02 o 
  -4   8   7     2390.92     2308.39     29.40 o 
  -3   8   7     2247.17     2241.21     28.34 o 
  -2   8   7      470.84      479.69     12.61 o 
  -1   8   7       59.59       56.96      6.78 o 
   0   8   7      869.88      937.01     15.35 o 
   1   8   7      478.28      482.68     11.40 o 
   2   8   7      239.15      229.00     17.27 o 
   3   8   7       13.35       33.86      8.38 o 
   4   8   7       37.09       47.99      9.83 o 
   5   8   7       28.69       40.37      9.74 o 
   6   8   7       92.68      100.34     13.24 o 
   7   8   7        5.46       -1.20      9.19 o 
   8   8   7        2.00       -6.01     10.32 o 
   9   8   7      157.73      180.37     19.07 o 
  -9   9   7     1320.88     1376.72     44.15 o 
  -8   9   7      624.26      643.97     25.66 o 
  -7   9   7      395.91      395.51     20.33 o 
  -6   9   7      200.29      213.66     15.31 o 
  -5   9   7       83.05       98.35     11.36 o 
  -4   9   7       71.99       77.13      7.32 o 
  -3   9   7     1138.82     1140.65     19.93 o 
  -2   9   7     1208.31     1172.07     19.86 o 
  -1   9   7     2108.53     2242.21     27.49 o 
   0   9   7     2662.15     2627.96     47.90 o 
   1   9   7     5155.61     5012.52     62.91 o 
   2   9   7     3127.25     3134.06     47.68 o 
   3   9   7     6092.35     5917.55     73.18 o 
   4   9   7     1587.21     1548.87     34.26 o 
   5   9   7     1333.29     1265.81     32.20 o 
   6   9   7     4129.32     3996.26     62.98 o 
   7   9   7      245.34      262.58     19.33 o 
   8   9   7      568.39      568.06     27.04 o 
  -9  10   7     1090.56     1134.96     52.37 o 
  -8  10   7     3108.24     3098.77     56.81 o 
  -7  10   7     2519.38     2492.08     47.95 o 
  -6  10   7     2282.46     2222.70     43.14 o 
  -5  10   7     3136.27     3165.80     43.02 o 
  -4  10   7     3268.16     3367.39     39.08 o 
  -3  10   7     2903.52     2902.21     34.84 o 
  -2  10   7     3480.03     3497.53     38.47 o 
  -1  10   7     3242.83     3247.83     35.56 o 
   0  10   7     3298.58     3174.32     47.18 o 
   1  10   7      152.61      144.94     12.19 o 
   2  10   7       32.79       29.47     11.87 o 
   3  10   7     1480.29     1482.51     33.34 o 
   4  10   7      561.50      497.12     21.41 o 
   5  10   7       32.96       39.76     11.06 o 
   6  10   7     1351.12     1334.66     51.20 o 
   7  10   7     1275.60     1242.55     35.84 o 
   8  10   7      648.25      721.20     29.72 o 
  -8  11   7      175.35      161.79     16.67 o 
  -7  11   7       63.24       69.89     11.74 o 
  -6  11   7       83.08       74.43     11.34 o 
  -5  11   7      106.64      133.09     12.96 o 
  -4  11   7       51.86       54.05      7.41 o 
  -3  11   7      328.95      334.95     12.34 o 
  -2  11   7      383.37      387.43     14.62 o 
  -1  11   7      484.30      483.77     15.58 o 
   0  11   7      634.32      671.39     26.77 o 
   1  11   7      208.82      227.77     14.55 o 
   2  11   7      166.62      144.90     13.08 o 
   3  11   7      341.52      338.85     18.21 o 
   4  11   7      357.19      337.66     18.95 o 
   5  11   7      133.84      119.42     14.27 o 
   6  11   7      390.74      370.89     21.41 o 
   7  11   7       50.43       55.84     13.30 o 
   8  11   7       44.91       45.32     13.60 o 
  -8  12   7     1244.81     1284.27     43.49 o 
  -7  12   7      331.19      342.31     20.14 o 
  -6  12   7      372.42      381.30     19.82 o 
  -5  12   7      114.05      124.69     12.26 o 
  -4  12   7      504.83      493.55     15.49 o 
  -3  12   7      560.72      569.17     16.13 o 
  -2  12   7      109.10      115.12      8.55 o 
  -1  12   7       15.27        8.03      7.85 o 
   0  12   7      317.32      310.57     16.97 o 
   1  12   7      258.95      258.73     16.15 o 
   2  12   7      324.96      301.33     17.77 o 
   3  12   7      124.34      129.61     14.09 o 
   4  12   7       33.71       18.22      9.66 o 
   5  12   7       21.21       30.81     10.76 o 
   6  12   7      132.57      157.80     16.68 o 
   7  12   7      731.35      656.70     28.64 o 
  -7  13   7      140.22      131.27     15.00 o 
  -6  13   7        6.68       15.29      9.28 o 
  -5  13   7        5.02        7.25      7.14 o 
  -4  13   7      207.15      248.24     13.74 o 
  -3  13   7     1368.96     1396.50     27.67 o 
  -2  13   7     2328.17     2338.36     36.46 o 
  -1  13   7     2632.15     2691.55     46.19 o 
   0  13   7     1991.32     1928.66     39.16 o 
   1  13   7     3439.19     3299.88     90.93 o 
   2  13   7      754.70      773.90     33.13 o 
   3  13   7     3411.82     3181.40     54.24 o 
   4  13   7     2384.16     2274.48     51.19 o 
   5  13   7     1216.85     1197.72     34.70 o 
   6  13   7     1807.31     1682.95     42.40 o 
   7  13   7      145.83      163.39     18.28 o 
  -7  14   7     1074.34     1100.16     39.47 o 
  -6  14   7     1118.04     1171.17     32.76 o 
  -5  14   7     1506.03     1576.33     36.37 o 
  -4  14   7     2554.72     2684.82     41.32 o 
  -3  14   7     1795.74     1720.85     36.81 o 
  -2  14   7      871.00      893.98     50.85 o 
  -1  14   7      693.03      663.40     23.96 o 
   0  14   7     1016.85      976.00     28.71 o 
   1  14   7       27.09       13.20      9.35 o 
   2  14   7      873.77      855.48     27.99 o 
   3  14   7       26.18       21.91     10.06 o 
   4  14   7      295.55      257.28     19.24 o 
   5  14   7       10.36        9.89     10.80 o 
   6  14   7     1278.69     1281.32     46.24 o 
  -6  15   7       32.07       37.39     13.16 o 
  -5  15   7        9.54       15.15     10.61 o 
  -4  15   7        0.94        5.55      8.56 o 
  -3  15   7       34.15       43.12     10.44 o 
  -2  15   7        3.10        7.13      9.12 o 
  -1  15   7      142.64      126.85     13.83 o 
   0  15   7      467.17      437.68     21.26 o 
   1  15   7      355.93      377.83     20.40 o 
   2  15   7      132.25      128.04     14.80 o 
   3  15   7       80.28       79.07     13.62 o 
   4  15   7      108.37      115.13     15.19 o 
   5  15   7       13.18        8.06     16.03 o 
   6  15   7        5.62        7.22     11.63 o 
  -6  16   7     1183.33     1233.41     50.30 o 
  -5  16   7      359.35      376.83     42.00 o 
  -4  16   7      605.51      613.17     24.16 o 
  -3  16   7      820.33      875.30     28.10 o 
  -2  16   7      855.36      841.94     27.99 o 
  -1  16   7      433.93      441.15     21.87 o 
   0  16   7      220.50      235.04     17.59 o 
   1  16   7       34.09       42.79     11.74 o 
   2  16   7      555.91      557.69     25.77 o 
   3  16   7       46.66       49.11     12.25 o 
   4  16   7       71.87       67.59     15.83 o 
   5  16   7       23.66       49.48     13.15 o 
  -5  17   7        1.31       15.17     22.17 o 
  -4  17   7        2.24       17.53     12.64 o 
  -3  17   7      216.39      200.68     17.06 o 
  -2  17   7      759.75      771.75     27.65 o 
  -1  17   7      900.98      877.46     29.57 o 
   0  17   7      847.81      834.80     29.30 o 
   1  17   7     2939.92     2842.51     54.10 o 
   2  17   7      585.73      578.87     26.30 o 
   3  17   7     2499.21     2351.07     55.91 o 
   4  17   7     2465.06     2351.40     72.74 o 
  -4  18   7     1386.29     1513.49     49.85 o 
  -3  18   7     1019.61     1117.02     39.17 o 
  -2  18   7      810.61      812.39     29.97 o 
  -1  18   7      697.69      709.78     28.23 o 
   0  18   7      675.34      679.62     27.62 o 
   1  18   7       37.45       42.55     13.02 o 
   2  18   7      108.85      116.98     16.23 o 
   3  18   7       12.88       34.74     12.88 o 
  -2  19   7        4.93       22.50     12.48 o 
  -1  19   7       63.97       42.98     13.23 o 
   0  19   7      141.08      166.66     17.91 o 
   1  19   7      270.90      280.05     21.50 o 
   2  19   7        3.37       -3.97     12.60 o 
 -10   0   8     2218.90     2260.41    104.41 o 
  -9   0   8     1590.57     1556.44     81.08 o 
  -8   0   8     3236.32     3317.79     82.83 o 
  -7   0   8     6046.12     5821.42    109.28 o 
  -6   0   8     2840.12     3032.40     69.28 o 
  -5   0   8     9506.67     9025.83    136.93 o 
  -4   0   8    10360.68    10160.75    145.16 o 
  -3   0   8     7176.58     7356.38     92.78 o 
  -2   0   8       34.13       57.16      7.35 o 
  -1   0   8        8.76       25.82      6.43 o 
   0   0   8      169.74      201.36     11.41 o 
   1   0   8        5.85       14.04      6.43 o 
   2   0   8      402.14      438.04     16.64 o 
   3   0   8     2912.81     2919.30     46.16 o 
   4   0   8     2683.52     2684.40     51.71 o 
   5   0   8     1847.80     1949.10     39.11 o 
   6   0   8     3784.44     3875.11     66.66 o 
   7   0   8     1950.63     1957.28     55.64 o 
   8   0   8      542.02      514.78     31.22 o 
   9   0   8     1954.28     2088.29     96.83 o 
 -10   1   8        6.72        5.84     11.79 o 
  -9   1   8      579.77      616.72     31.03 o 
  -8   1   8       10.54       -0.54      7.45 o 
  -7   1   8        7.77       15.08      8.17 o 
  -6   1   8      487.91      490.41     19.68 o 
  -5   1   8      814.74      805.95     22.60 o 
  -4   1   8      761.48      752.60     26.27 o 
  -3   1   8     1778.01     1758.81     28.90 o 
  -2   1   8     6309.88     6331.43     52.17 o 
  -1   1   8     6180.29     6232.03     51.89 o 
   0   1   8     3678.71     3796.11     36.30 o 
   1   1   8     2496.29     2293.58     26.43 o 
   2   1   8     4220.87     4346.08     41.23 o 
   3   1   8     2927.06     3048.89     33.39 o 
   4   1   8     1284.63     1306.27     30.35 o 
   5   1   8       55.42       47.36      6.66 o 
   6   1   8     1161.17     1133.31     24.88 o 
   7   1   8        2.54       12.45      8.09 o 
   8   1   8       17.83       11.24      8.98 o 
   9   1   8       29.41       40.48     14.39 o 
 -10   2   8        9.77       18.10     10.61 o 
  -9   2   8        0.18        6.61      8.83 o 
  -8   2   8        3.07       -2.73     15.16 o 
  -7   2   8      107.86       89.60     12.03 o 
  -6   2   8       24.48       16.88      7.68 o 
  -5   2   8      110.50      109.27     10.91 o 
  -4   2   8      101.66       91.31     12.97 o 
  -3   2   8        1.12        1.20      3.20 o 
  -2   2   8       98.88      116.55      6.28 o 
  -1   2   8      386.17      419.21     10.83 o 
   0   2   8      724.62      761.95     17.91 o 
   1   2   8      319.74      341.20     10.41 o 
   2   2   8        7.67       17.31      4.68 o 
   3   2   8        1.07       17.83      6.75 o 
   4   2   8      639.14      633.63     22.07 o 
   5   2   8      350.53      354.20     15.47 o 
   6   2   8        2.57       12.21      7.18 o 
   7   2   8        5.67       -3.36      6.78 o 
   8   2   8       59.00       76.70     29.75 o 
   9   2   8       34.33       31.37     15.37 o 
 -10   3   8        7.86       13.26     10.61 o 
  -9   3   8      169.20      156.66     16.27 o 
  -8   3   8       13.30       33.15      9.87 o 
  -7   3   8      628.54      538.80     24.59 o 
  -6   3   8      955.37      939.21     26.39 o 
  -5   3   8      559.17      605.92     20.09 o 
  -4   3   8     1748.69     1663.51     38.56 o 
  -3   3   8     4245.25     4189.97     38.78 o 
  -2   3   8     4486.28     4448.71     60.61 o 
  -1   3   8     6091.97     6085.47     51.28 o 
   0   3   8     8020.92     7902.76     63.04 o 
   1   3   8     4979.57     4826.90     43.65 o 
   2   3   8     4748.05     4884.32     48.35 o 
   3   3   8     3022.23     2990.91     32.29 o 
   4   3   8     1632.85     1620.75     27.68 o 
   5   3   8        4.19       13.54      6.95 o 
   6   3   8      195.45      207.82     12.84 o 
   7   3   8      141.21      153.55     14.36 o 
   8   3   8       16.08       38.24     11.07 o 
   9   3   8       85.37      105.42     17.41 o 
 -10   4   8     1928.07     1893.78     46.94 o 
  -9   4   8     1795.68     1592.90     40.81 o 
  -8   4   8     3084.48     3058.52     54.95 o 
  -7   4   8     4238.42     3923.83     60.36 o 
  -6   4   8     1592.12     1698.81     35.56 o 
  -5   4   8     3997.94     3736.77     54.22 o 
  -4   4   8     2526.82     2521.48     32.12 o 
  -3   4   8     2783.16     2809.94     30.19 o 
  -2   4   8       45.90       59.00      5.56 o 
  -1   4   8        6.47        6.76      4.02 o 
   0   4   8      639.64      658.37     13.26 o 
   1   4   8      737.71      766.21     18.92 o 
   2   4   8     1238.63     1290.06     29.74 o 
   3   4   8     4039.88     4102.50     46.40 o 
   4   4   8     5184.94     5144.49     84.31 o 
   5   4   8     2634.34     2646.72     38.05 o 
   6   4   8     3308.56     3293.48     53.02 o 
   7   4   8     2502.74     2445.42     53.35 o 
   8   4   8      934.93      920.20     30.04 o 
   9   4   8     1846.11     1867.06     52.00 o 
  -9   5   8      227.42      263.49     19.37 o 
  -8   5   8       30.35       55.62     17.18 o 
  -7   5   8        0.37       13.78      8.65 o 
  -6   5   8      552.24      534.50     20.80 o 
  -5   5   8     1693.10     1642.13     33.68 o 
  -4   5   8     2483.31     2490.96     50.57 o 
  -3   5   8     2857.43     2877.08     31.34 o 
  -2   5   8     5765.37     5747.20     50.53 o 
  -1   5   8     3188.45     3348.88     34.29 o 
   0   5   8      804.79      851.75     15.04 o 
   1   5   8      462.37      444.06     11.30 o 
   2   5   8      800.54      772.64     16.94 o 
   3   5   8       79.26       92.65      8.05 o 
   4   5   8      188.60      192.12     13.38 o 
   5   5   8       12.98       31.02      9.31 o 
   6   5   8     1457.58     1471.63     34.52 o 
   7   5   8       30.19       31.18     10.20 o 
   8   5   8        1.24       10.36     10.17 o 
   9   5   8       12.93       11.83     16.54 o 
  -9   6   8      288.28      274.03     19.93 o 
  -8   6   8      196.69      200.13     16.68 o 
  -7   6   8      152.63      121.30     13.36 o 
  -6   6   8      101.48       92.20     11.39 o 
  -5   6   8      561.47      555.77     20.07 o 
  -4   6   8     1141.90     1063.39     21.05 o 
  -3   6   8      306.44      346.15     10.90 o 
  -2   6   8      408.97      403.19     12.52 o 
  -1   6   8      546.49      513.84     13.13 o 
   0   6   8      146.24      145.35      7.12 o 
   1   6   8       27.32       27.87      4.26 o 
   2   6   8      457.59      460.34     13.56 o 
   3   6   8      104.12      109.11     11.06 o 
   4   6   8     1948.33     1833.63     36.28 o 
   5   6   8     1315.74     1274.12     31.49 o 
   6   6   8        0.23       13.20      9.20 o 
   7   6   8        2.30       10.92      9.44 o 
   8   6   8       64.74       55.41     12.39 o 
   9   6   8       64.05       69.03     14.98 o 
  -9   7   8      371.82      358.43     22.23 o 
  -8   7   8      170.88      159.43     15.63 o 
  -7   7   8      302.43      301.44     22.40 o 
  -6   7   8      369.45      369.95     21.55 o 
  -5   7   8      385.88      450.45     18.92 o 
  -4   7   8     3230.66     3165.26     35.46 o 
  -3   7   8     6901.97     6823.19     59.73 o 
  -2   7   8     4502.82     4577.97     45.66 o 
  -1   7   8     5437.80     5367.96     49.08 o 
   0   7   8     6558.97     6546.33     61.87 o 
   1   7   8     2774.77     2807.35     40.76 o 
   2   7   8     2104.49     2065.61     36.71 o 
   3   7   8     2016.57     1964.20     37.01 o 
   4   7   8     1764.25     1743.24     35.71 o 
   5   7   8      653.34      645.91     23.72 o 
   6   7   8      470.64      486.68     24.92 o 
   7   7   8        1.04       17.16     10.34 o 
   8   7   8      335.95      343.98     29.02 o 
  -9   8   8     2004.51     2012.45     47.32 o 
  -8   8   8     3673.39     3676.76     62.66 o 
  -7   8   8     4431.86     4411.71     66.93 o 
  -6   8   8     3980.39     4008.11     60.35 o 
  -5   8   8     4376.92     4201.02     59.48 o 
  -4   8   8      781.21      805.84     16.93 o 
  -3   8   8     1643.98     1629.51     24.13 o 
  -2   8   8      592.64      615.72     14.58 o 
  -1   8   8       46.12       59.33      6.31 o 
   0   8   8      685.85      663.50     13.72 o 
   1   8   8     1137.53     1121.26     26.30 o 
   2   8   8      523.85      505.52     26.44 o 
   3   8   8      779.36      807.49     33.85 o 
   4   8   8     2123.92     2095.17     40.65 o 
   5   8   8      589.97      577.46     24.42 o 
   6   8   8      930.43      927.51     37.05 o 
   7   8   8     2388.42     2359.37     53.55 o 
   8   8   8     1326.95     1317.73     38.32 o 
  -9   9   8        3.50       -8.42     14.48 o 
  -8   9   8      118.48      143.55     15.96 o 
  -7   9   8        0.10        0.78      8.24 o 
  -6   9   8      271.59      272.45     17.20 o 
  -5   9   8      409.12      387.74     18.21 o 
  -4   9   8     1055.91     1053.34     20.16 o 
  -3   9   8      685.01      694.90     16.23 o 
  -2   9   8      746.59      754.43     16.55 o 
  -1   9   8      696.38      759.84     15.93 o 
   0   9   8      637.35      680.55     21.41 o 
   1   9   8      910.24      902.19     24.75 o 
   2   9   8     1020.75      961.45     29.97 o 
   3   9   8       30.91       30.76      9.51 o 
   4   9   8       79.99       75.18     13.64 o 
   5   9   8       97.89      103.42     13.12 o 
   6   9   8      818.65      779.63     36.88 o 
   7   9   8      337.36      312.47     20.80 o 
   8   9   8        5.54        8.61     11.83 o 
  -8  10   8      744.49      783.89     29.10 o 
  -7  10   8       24.58        4.61      9.78 o 
  -6  10   8      155.62      170.70     14.85 o 
  -5  10   8      447.17      417.60     19.10 o 
  -4  10   8     1226.57     1173.44     22.00 o 
  -3  10   8        1.12        7.14      5.25 o 
  -2  10   8        8.37       12.17      5.17 o 
  -1  10   8      286.92      277.02     10.57 o 
   0  10   8       41.42       54.32      9.74 o 
   1  10   8      113.75      114.87     11.87 o 
   2  10   8        8.20       -1.04      7.82 o 
   3  10   8        5.45        7.65      8.59 o 
   4  10   8      698.94      657.12     24.18 o 
   5  10   8      748.41      735.69     31.15 o 
   6  10   8      213.92      223.60     18.26 o 
   7  10   8      118.74       84.03     14.68 o 
   8  10   8      163.07      130.76     17.63 o 
  -8  11   8        0.48        3.79      9.61 o 
  -7  11   8      695.98      724.76     37.46 o 
  -6  11   8      498.08      489.73     21.55 o 
  -5  11   8      942.41      944.50     27.39 o 
  -4  11   8     2251.26     2189.65     31.65 o 
  -3  11   8     3000.94     3024.81     37.41 o 
  -2  11   8     2216.08     2249.61     34.57 o 
  -1  11   8     3714.10     3629.83     53.63 o 
   0  11   8     4589.56     4441.32     61.16 o 
   1  11   8     2083.20     2033.28     41.42 o 
   2  11   8     1612.64     1603.48     35.39 o 
   3  11   8     2292.84     2092.47     44.26 o 
   4  11   8     1176.82     1178.38     32.33 o 
   5  11   8      307.87      312.26     19.63 o 
   6  11   8      277.37      251.24     19.82 o 
   7  11   8       19.99       -1.12     10.84 o 
  -8  12   8     2367.58     2432.92     51.71 o 
  -7  12   8     2117.71     2080.69     45.48 o 
  -6  12   8     2809.25     2815.38     51.61 o 
  -5  12   8     3013.89     3035.70     51.57 o 
  -4  12   8      283.46      291.37     12.80 o 
  -3  12   8      300.49      315.04     12.84 o 
  -2  12   8      230.06      230.76     12.67 o 
  -1  12   8       65.11       80.94     11.46 o 
   0  12   8      411.61      396.75     19.13 o 
   1  12   8     1306.73     1257.67     31.99 o 
   2  12   8      993.04      983.89     28.98 o 
   3  12   8      318.96      306.87     18.74 o 
   4  12   8      761.91      691.30     25.95 o 
   5  12   8      224.54      212.22     18.22 o 
   6  12   8      640.40      608.40     27.35 o 
   7  12   8     1753.95     1682.38     44.40 o 
  -7  13   8      121.06      151.93     16.68 o 
  -6  13   8       44.12       60.30     11.82 o 
  -5  13   8      116.75      108.13     13.15 o 
  -4  13   8      706.83      758.70     19.72 o 
  -3  13   8      324.67      337.14     15.29 o 
  -2  13   8      233.44      226.11     15.78 o 
  -1  13   8      379.71      396.66     19.44 o 
   0  13   8      227.53      235.20     16.52 o 
   1  13   8       77.43       98.80     12.97 o 
   2  13   8      112.35      117.34     14.20 o 
   3  13   8      248.89      220.79     17.49 o 
   4  13   8        0.03        2.56      9.50 o 
   5  13   8        9.66        9.41     10.25 o 
   6  13   8      220.17      231.25     20.22 o 
  -7  14   8      885.45      892.70     43.95 o 
  -6  14   8      523.50      538.41     24.12 o 
  -5  14   8      225.26      236.89     17.29 o 
  -4  14   8      944.09      921.79     24.74 o 
  -3  14   8       11.05       14.64      9.24 o 
  -2  14   8       12.95       -0.29      8.80 o 
  -1  14   8       47.73       48.30     11.02 o 
   0  14   8       34.73       31.93     10.20 o 
   1  14   8      174.97      149.31     21.39 o 
   2  14   8      148.64      149.82     15.45 o 
   3  14   8       46.26       51.77     12.08 o 
   4  14   8       77.35       92.00     13.91 o 
   5  14   8       82.67       44.19     13.13 o 
   6  14   8      346.28      332.61     23.14 o 
  -6  15   8      113.90      123.47     21.95 o 
  -5  15   8     1444.22     1438.38     42.36 o 
  -4  15   8     2202.76     2281.69     40.16 o 
  -3  15   8     2149.88     2198.92     63.99 o 
  -2  15   8     2054.38     2050.56     42.66 o 
  -1  15   8     2743.90     2698.81     49.86 o 
   0  15   8     2882.67     2801.87     66.63 o 
   1  15   8     1565.04     1608.90     38.90 o 
   2  15   8      735.25      734.86     27.39 o 
   3  15   8     1327.30     1271.59     36.40 o 
   4  15   8      582.18      571.25     26.65 o 
   5  15   8      236.41      269.27     21.76 o 
  -5  16   8      971.13     1027.07     44.82 o 
  -4  16   8      231.44      235.42     20.56 o 
  -3  16   8       50.06       65.07     14.56 o 
  -2  16   8      105.92      115.26     14.20 o 
  -1  16   8      137.62      135.90     15.12 o 
   0  16   8       43.79       60.35     12.60 o 
   1  16   8      402.51      404.81     22.25 o 
   2  16   8      900.27      777.45     28.96 o 
   3  16   8      557.58      518.68     25.66 o 
   4  16   8      811.62      807.91     34.35 o 
  -4  17   8      155.28      170.86     23.50 o 
  -3  17   8        2.18      -19.53      9.77 o 
  -2  17   8       35.43       39.53     11.85 o 
  -1  17   8      136.84      185.48     17.47 o 
   0  17   8      100.92      111.78     15.13 o 
   1  17   8        8.46        2.82     13.47 o 
   2  17   8       18.40       15.40     12.05 o 
   3  17   8       21.47       14.11     11.78 o 
   4  17   8        0.97       -8.06     12.63 o 
  -3  18   8      188.55      185.13     25.93 o 
  -2  18   8      425.10      446.05     23.89 o 
  -1  18   8      225.37      234.58     19.38 o 
   0  18   8       22.62       33.89     11.94 o 
   1  18   8        4.09        6.78     11.29 o 
   2  18   8       30.81       17.46     12.80 o 
  -9   1   9      270.92      269.88     19.80 o 
  -8   1   9      287.96      300.79     19.07 o 
  -7   1   9     1087.18     1018.60     29.73 o 
  -6   1   9     4098.11     3736.08     65.87 o 
  -5   1   9     1961.61     2140.44     38.91 o 
  -4   1   9     6075.75     5781.21     69.40 o 
  -3   1   9     2184.79     2251.49     29.72 o 
  -2   1   9     4058.70     4008.25     38.67 o 
  -1   1   9     1531.06     1555.65     21.54 o 
   0   1   9     1595.35     1657.36     22.50 o 
   1   1   9     1776.46     1817.71     24.20 o 
   2   1   9      878.65      840.80     16.57 o 
   3   1   9      182.01      194.70      9.41 o 
   4   1   9      304.28      321.78     12.87 o 
   5   1   9      198.29      207.62     19.87 o 
   6   1   9       10.40       42.47      9.50 o 
   7   1   9      354.96      378.94     35.19 o 
   8   1   9      422.93      470.72     32.86 o 
   9   1   9      448.55      398.47     63.00 o 
  -9   2   9     2830.07     2733.34     54.97 o 
  -8   2   9     3944.92     3637.79     70.44 o 
  -7   2   9     1695.20     1638.54     37.48 o 
  -6   2   9       82.30       49.38      9.83 o 
  -5   2   9      383.42      354.29     16.75 o 
  -4   2   9     1119.40     1134.02     26.54 o 
  -3   2   9      148.49      149.46      8.09 o 
  -2   2   9        7.14       15.94      5.36 o 
  -1   2   9     1616.82     1648.99     22.26 o 
   0   2   9     3984.18     4060.80     39.57 o 
   1   2   9     3289.90     3240.76     34.37 o 
   2   2   9     2778.92     2715.68     37.91 o 
   3   2   9     2139.61     2166.07     31.42 o 
   4   2   9     2242.01     2272.97     34.13 o 
   5   2   9     9373.59     9272.28     88.93 o 
   6   2   9     4000.34     4027.49     52.10 o 
   7   2   9     1586.70     1664.86     46.21 o 
   8   2   9      420.40      418.63     26.20 o 
   9   2   9     1267.21     1353.91     44.78 o 
  -9   3   9      146.98      147.03     16.17 o 
  -8   3   9      587.72      578.95     30.98 o 
  -7   3   9     1113.62     1026.96     29.74 o 
  -6   3   9     2875.65     2734.39     47.38 o 
  -5   3   9      454.59      521.57     19.67 o 
  -4   3   9     3050.52     2964.25     45.46 o 
  -3   3   9     1476.75     1485.93     20.55 o 
  -2   3   9     4291.55     4235.25     40.66 o 
  -1   3   9      696.62      748.85     17.57 o 
   0   3   9     1570.83     1547.77     21.81 o 
   1   3   9     1537.64     1581.48     23.30 o 
   2   3   9      533.66      556.92     15.39 o 
   3   3   9       98.99      108.35      9.48 o 
   4   3   9       12.25       20.01      6.81 o 
   5   3   9        0.82       16.93      7.49 o 
   6   3   9        7.65       33.11     14.61 o 
   7   3   9      238.53      255.87     21.55 o 
   8   3   9      221.66      251.45     22.76 o 
   9   3   9      123.10      107.78     30.42 o 
  -9   4   9      121.01      106.68     17.85 o 
  -8   4   9       23.74       19.74      9.12 o 
  -7   4   9        0.08        7.20      8.04 o 
  -6   4   9      168.24      170.86     14.25 o 
  -5   4   9      730.87      624.89     21.39 o 
  -4   4   9        1.35        8.04      6.69 o 
  -3   4   9     2087.40     1999.85     25.11 o 
  -2   4   9      442.74      447.51     12.01 o 
  -1   4   9      918.90      856.91     15.99 o 
   0   4   9      454.97      412.87     14.37 o 
   1   4   9        0.08        7.10      7.72 o 
   2   4   9        1.89        3.20      4.48 o 
   3   4   9      331.50      316.67     13.03 o 
   4   4   9      993.25      945.97     21.80 o 
   5   4   9      379.26      349.47     18.31 o 
   6   4   9      421.50      395.79     19.92 o 
   7   4   9      165.71      170.00     18.63 o 
   8   4   9        0.47       13.61     12.80 o 
  -9   5   9      966.86      966.38     32.78 o 
  -8   5   9      582.29      552.37     24.35 o 
  -7   5   9     1618.48     1501.92     36.56 o 
  -6   5   9     3036.85     2860.86     49.42 o 
  -5   5   9     1874.31     2007.30     41.09 o 
  -4   5   9     6150.83     5900.19     71.41 o 
  -3   5   9     1182.33     1234.56     19.65 o 
  -2   5   9     2377.59     2368.62     38.00 o 
  -1   5   9     4687.47     4686.00     44.71 o 
   0   5   9     3446.10     3411.85     35.60 o 
   1   5   9     2075.89     2188.96     29.48 o 
   2   5   9     1270.63     1239.94     22.63 o 
   3   5   9      168.64      165.03     10.16 o 
   4   5   9      215.70      227.89     18.86 o 
   5   5   9       19.75       27.72     10.01 o 
   6   5   9      411.63      407.99     20.65 o 
   7   5   9      473.57      501.70     28.79 o 
   8   5   9      337.40      352.30     21.81 o 
  -9   6   9     1803.82     1760.61     44.45 o 
  -8   6   9     2667.71     2608.70     51.88 o 
  -7   6   9     2855.39     2681.99     50.15 o 
  -6   6   9      393.98      418.61     19.82 o 
  -5   6   9      229.24      218.80     15.66 o 
  -4   6   9        6.55       14.98      7.41 o 
  -3   6   9     1020.45      977.06     20.26 o 
  -2   6   9     1273.03     1268.22     20.52 o 
  -1   6   9     4651.27     4623.05     44.68 o 
   0   6   9     3649.17     3693.81     50.21 o 
   1   6   9     2512.59     2504.27     35.30 o 
   2   6   9     2626.42     2549.36     55.79 o 
   3   6   9     3200.87     3168.90     49.09 o 
   4   6   9     1845.53     1904.17     38.02 o 
   5   6   9     3157.04     3123.72     59.28 o 
   6   6   9     1773.98     1759.43     39.74 o 
   7   6   9     2636.37     2731.01     67.19 o 
   8   6   9      916.48      868.57     38.56 o 
  -9   7   9       16.39       26.33     10.61 o 
  -8   7   9      496.10      463.16     25.26 o 
  -7   7   9      972.38      945.45     55.99 o 
  -6   7   9     1648.04     1559.90     51.33 o 
  -5   7   9      439.00      488.16     19.96 o 
  -4   7   9     5118.75     4887.27     64.07 o 
  -3   7   9     1221.27     1191.11     20.40 o 
  -2   7   9     1661.37     1649.56     24.22 o 
  -1   7   9      105.86      126.88      7.79 o 
   0   7   9      272.57      291.80     10.04 o 
   1   7   9        0.34        6.65      5.05 o 
   2   7   9       53.70       36.93      8.49 o 
   3   7   9        0.72       14.61      8.08 o 
   4   7   9        4.24       14.96      8.93 o 
   5   7   9       17.09       26.81     10.08 o 
   6   7   9       54.76       46.44     14.65 o 
   7   7   9       92.39      116.79     15.31 o 
   8   7   9       48.83       54.55     13.48 o 
  -9   8   9      517.11      559.18     27.19 o 
  -8   8   9       98.70       91.44     13.96 o 
  -7   8   9      595.85      576.72     23.99 o 
  -6   8   9      150.01      161.66     14.41 o 
  -5   8   9        0.17        4.34      8.01 o 
  -4   8   9       47.02       59.67      9.95 o 
  -3   8   9     1311.27     1325.04     22.39 o 
  -2   8   9      324.13      304.45     11.20 o 
  -1   8   9      852.60      822.11     16.71 o 
   0   8   9      574.53      521.73     23.59 o 
   1   8   9        3.87        3.61      6.98 o 
   2   8   9      105.63       91.91     15.32 o 
   3   8   9       17.51        6.26      7.79 o 
   4   8   9      387.40      366.34     19.06 o 
   5   8   9      403.14      379.31     20.25 o 
   6   8   9      745.42      723.65     27.10 o 
   7   8   9      165.79      160.69     16.89 o 
   8   8   9       45.33       35.69     13.55 o 
  -8   9   9      238.14      205.75     18.35 o 
  -7   9   9     1634.92     1657.58     39.93 o 
  -6   9   9     2619.04     2572.19     53.64 o 
  -5   9   9     2333.68     2334.21     43.56 o 
  -4   9   9     5941.80     5834.22     70.02 o 
  -3   9   9     2180.84     2236.28     30.52 o 
  -2   9   9     3263.70     3319.59     38.13 o 
  -1   9   9     5129.86     5169.31     49.99 o 
   0   9   9     1437.48     1498.43     38.22 o 
   1   9   9      694.11      716.02     23.34 o 
   2   9   9     1351.06     1331.74     31.44 o 
   3   9   9      379.16      359.94     18.74 o 
   4   9   9      151.17      128.97     14.28 o 
   5   9   9       36.28       32.06     10.34 o 
   6   9   9       42.87       24.73     10.97 o 
   7   9   9       49.68       61.69     13.62 o 
  -8  10   9     1036.89     1047.86     33.95 o 
  -7  10   9     2213.17     2226.83     47.08 o 
  -6  10   9     1344.72     1381.07     35.14 o 
  -5  10   9      563.30      548.37     35.36 o 
  -4  10   9       12.67       22.15      7.06 o 
  -3  10   9      370.83      341.94     12.82 o 
  -2  10   9       53.56       54.99      7.12 o 
  -1  10   9      820.33      832.47     36.73 o 
   0  10   9      518.38      530.61     20.60 o 
   1  10   9     1145.56     1125.83     29.37 o 
   2  10   9     2163.27     2097.67     41.16 o 
   3  10   9     3473.22     3342.77     54.76 o 
   4  10   9     1633.80     1615.84     38.05 o 
   5  10   9      611.21      579.64     24.87 o 
   6  10   9      332.04      322.59     21.29 o 
   7  10   9     1873.10     1948.39     48.83 o 
  -8  11   9      138.08      138.65     16.72 o 
  -7  11   9      432.47      438.61     22.86 o 
  -6  11   9      384.19      396.97     24.16 o 
  -5  11   9       18.40       20.25     11.45 o 
  -4  11   9     3219.54     3083.98     43.63 o 
  -3  11   9      227.37      218.75     11.24 o 
  -2  11   9      328.94      323.54     14.25 o 
  -1  11   9       89.92       99.63     12.11 o 
   0  11   9      160.32      178.79     16.17 o 
   1  11   9       13.84       22.58      9.35 o 
   2  11   9        1.31       17.13      9.12 o 
   3  11   9       22.59       35.76     10.84 o 
   4  11   9       36.09       46.00     11.60 o 
   5  11   9        1.60        2.13      9.70 o 
   6  11   9        6.50       18.33     10.79 o 
   7  11   9        0.49       12.43     12.73 o 
  -7  12   9      266.74      284.12     20.01 o 
  -6  12   9        5.88       -0.03      9.12 o 
  -5  12   9       65.14       69.80     11.38 o 
  -4  12   9       19.26       21.69      7.54 o 
  -3  12   9        2.81       -4.42      6.56 o 
  -2  12   9       51.01       46.53     13.30 o 
  -1  12   9      230.80      237.03     16.00 o 
   0  12   9      789.65      741.28     25.41 o 
   1  12   9      437.60      462.32     21.63 o 
   2  12   9      549.35      580.75     23.72 o 
   3  12   9      715.53      686.77     26.09 o 
   4  12   9      597.16      574.28     25.05 o 
   5  12   9      494.57      473.66     24.47 o 
   6  12   9      632.43      651.79     28.70 o 
  -7  13   9     1606.25     1721.09     42.98 o 
  -6  13   9     2367.68     2415.08     49.06 o 
  -5  13   9     2692.81     2694.12     49.78 o 
  -4  13   9     4047.78     3986.55     60.29 o 
  -3  13   9     2486.58     2524.77     45.90 o 
  -2  13   9     3187.71     3224.85     53.16 o 
  -1  13   9     2976.32     2973.79     51.12 o 
   0  13   9      217.80      224.73     16.61 o 
   1  13   9      141.41      162.66     15.83 o 
   2  13   9      679.70      642.85     25.51 o 
   3  13   9      191.70      194.01     17.24 o 
   4  13   9        8.55       17.40     10.61 o 
   5  13   9       26.77       24.57     11.77 o 
   6  13   9        0.23       -5.33     16.33 o 
  -6  14   9      659.07      718.78     27.97 o 
  -5  14   9      526.77      474.10     26.42 o 
  -4  14   9      314.97      329.27     27.71 o 
  -3  14   9     1630.71     1594.38     36.80 o 
  -2  14   9      273.63      291.96     18.38 o 
  -1  14   9      801.59      806.55     26.94 o 
   0  14   9      793.27      793.49     27.61 o 
   1  14   9     1231.72     1226.35     34.06 o 
   2  14   9     1244.75     1239.73     38.18 o 
   3  14   9     1814.89     1724.10     46.48 o 
   4  14   9     1068.65      981.87     32.66 o 
   5  14   9      464.88      470.17     25.64 o 
  -5  15   9       46.01       30.46     25.82 o 
  -4  15   9      432.48      483.23     58.33 o 
  -3  15   9       53.94       61.18     12.62 o 
  -2  15   9       37.05       41.10     11.85 o 
  -1  15   9        6.86        2.54      9.68 o 
   0  15   9       17.53        1.77     10.11 o 
   1  15   9        9.67      -10.92     13.13 o 
   2  15   9       13.88       11.93     11.03 o 
   3  15   9        0.50       18.53     11.02 o 
   4  15   9       67.14       65.27     13.64 o 
   5  15   9      159.26      141.84     18.10 o 
  -5  16   9      683.78      716.12     41.22 o 
  -4  16   9       25.19       70.07     19.75 o 
  -3  16   9      148.58      165.35     16.45 o 
  -2  16   9        0.64       -6.85     11.79 o 
  -1  16   9       17.46        8.38     10.16 o 
   0  16   9      141.15      119.69     16.67 o 
   1  16   9      110.70      129.90     16.23 o 
   2  16   9      572.56      547.72     32.83 o 
   3  16   9      674.20      655.27     28.33 o 
   4  16   9      254.52      294.31     26.10 o 
  -3  17   9     1264.14     1252.73     35.81 o 
  -2  17   9     1586.90     1635.24     41.15 o 
  -1  17   9     2010.46     2096.34     47.06 o 
   0  17   9      690.05      680.17     28.47 o 
   1  17   9      791.46      741.48     29.67 o 
   2  17   9      753.37      742.29     30.40 o 
   3  17   9      298.29      281.05     24.08 o 
  -2  18   9        0.28       -1.62     10.61 o 
  -1  18   9      206.26      255.59     20.64 o 
   0  18   9      316.46      344.75     22.99 o 
   1  18   9      379.59      291.14     22.13 o 
  -9   0  10     1398.62     1419.06     56.10 o 
  -8   0  10      350.39      350.75     28.84 o 
  -7   0  10       62.41       42.07     18.08 o 
  -6   0  10       14.53        8.17     10.72 o 
  -5   0  10      555.80      499.80     28.45 o 
  -4   0  10     4932.77     4726.56     88.26 o 
  -3   0  10     7240.66     7041.80    148.16 o 
  -2   0  10     3337.57     3110.86     47.86 o 
  -1   0  10     6091.13     6048.73     76.16 o 
   0   0  10     5102.90     5123.39     68.21 o 
   1   0  10     3090.33     3131.55     65.38 o 
   2   0  10     2250.46     2451.62     43.58 o 
   3   0  10     2048.86     2098.38     46.57 o 
   4   0  10     3240.56     3408.23     56.11 o 
   5   0  10     3248.87     3225.13    104.41 o 
   6   0  10     2975.62     2925.67    133.00 o 
   7   0  10     1586.98     1567.79     53.32 o 
   8   0  10      334.23      271.83     44.33 o 
  -9   1  10     1283.76     1255.84     37.32 o 
  -8   1  10     1925.94     1985.13     55.57 o 
  -7   1  10     2042.43     1866.73     41.41 o 
  -6   1  10     1742.20     1628.56     39.91 o 
  -5   1  10     1132.82     1190.88     44.12 o 
  -4   1  10     2957.14     2874.77     45.63 o 
  -3   1  10      392.82      436.07     13.51 o 
  -2   1  10      726.05      752.82     20.87 o 
  -1   1  10     1276.63     1233.46     20.15 o 
   0   1  10      282.78      302.27     10.76 o 
   1   1  10      546.48      498.89     13.58 o 
   2   1  10      116.09      154.15      8.90 o 
   3   1  10       27.99       25.90      5.91 o 
   4   1  10      138.57      177.55     11.79 o 
   5   1  10      291.81      332.43     15.36 o 
   6   1  10      400.77      435.70     20.58 o 
   7   1  10      712.47      708.17     31.46 o 
   8   1  10      983.35      969.36     37.84 o 
  -9   2  10        1.57      -12.49      9.70 o 
  -8   2  10       34.09       27.31     10.30 o 
  -7   2  10       17.81       -3.79      7.68 o 
  -6   2  10      227.85      203.59     15.45 o 
  -5   2  10      514.29      486.12     30.31 o 
  -4   2  10      216.78      223.96     14.00 o 
  -3   2  10       44.01       51.31      6.68 o 
  -2   2  10      289.17      280.36     11.13 o 
  -1   2  10       33.35       50.64      6.26 o 
   0   2  10        7.12       -0.02      5.48 o 
   1   2  10       37.86       35.06      6.08 o 
   2   2  10       60.97       65.97      7.47 o 
   3   2  10        0.67        4.70      4.93 o 
   4   2  10        1.35       -0.90      6.68 o 
   5   2  10       34.03       28.79      8.48 o 
   6   2  10      362.29      308.55     22.36 o 
   7   2  10      191.48      176.00     20.33 o 
   8   2  10        2.32        6.11     14.18 o 
  -9   3  10     2080.95     2016.61     47.83 o 
  -8   3  10     2248.33     2243.43     48.06 o 
  -7   3  10     2373.00     2223.42     45.34 o 
  -6   3  10     2091.42     1892.30     39.79 o 
  -5   3  10     1641.41     1620.42     42.94 o 
  -4   3  10     2729.54     2692.66     44.44 o 
  -3   3  10       26.09       26.06      5.04 o 
  -2   3  10      756.10      778.11     15.84 o 
  -1   3  10     2499.24     2464.02     29.81 o 
   0   3  10        0.34        6.66      7.09 o 
   1   3  10      231.00      236.20      9.84 o 
   2   3  10      107.77      136.42      8.36 o 
   3   3  10       25.41       14.08      9.54 o 
   4   3  10      631.13      659.78     19.31 o 
   5   3  10      952.40     1046.60     29.43 o 
   6   3  10     1092.28     1099.71     30.74 o 
   7   3  10     1162.97     1144.65     39.86 o 
   8   3  10     1503.44     1489.96     54.68 o 
  -9   4  10      505.06      518.63     25.93 o 
  -8   4  10       15.91       22.63     10.05 o 
  -7   4  10       46.94       43.40     10.27 o 
  -6   4  10      436.48      420.30     20.39 o 
  -5   4  10      733.15      668.33     23.14 o 
  -4   4  10     2378.51     2348.50     41.20 o 
  -3   4  10     6446.38     6400.08     56.66 o 
  -2   4  10      368.70      360.45     11.50 o 
  -1   4  10     8136.91     8051.37     67.64 o 
   0   4  10     5256.11     5345.64     49.93 o 
   1   4  10     5077.80     5031.50     47.95 o 
   2   4  10     4871.96     4905.69     54.29 o 
   3   4  10     3674.01     3727.22     46.39 o 
   4   4  10     3191.54     3193.98     50.83 o 
   5   4  10     1970.15     1885.86     39.81 o 
   6   4  10     1803.27     1819.00     40.22 o 
   7   4  10      908.44      887.66     34.31 o 
   8   4  10      107.78      133.95     20.06 o 
  -9   5  10      697.99      644.97     27.97 o 
  -8   5  10     1117.01     1107.15     33.81 o 
  -7   5  10     1299.16     1253.17     34.09 o 
  -6   5  10     1383.85     1328.19     33.64 o 
  -5   5  10     1187.73     1265.19     31.29 o 
  -4   5  10     2422.83     2265.05     40.62 o 
  -3   5  10      286.34      320.27     11.20 o 
  -2   5  10      174.12      183.58      9.01 o 
  -1   5  10      144.71      155.53      8.59 o 
   0   5  10       29.02       32.43      5.73 o 
   1   5  10       84.08       90.01      8.56 o 
   2   5  10      229.93      228.88     11.77 o 
   3   5  10       55.57       63.93     10.34 o 
   4   5  10      166.51      147.41     13.59 o 
   5   5  10      381.51      414.21     20.53 o 
   6   5  10      587.05      616.16     33.85 o 
   7   5  10      541.64      574.90     25.49 o 
   8   5  10      740.76      700.70     47.40 o 
  -9   6  10        9.60       -2.15     10.55 o 
  -8   6  10      108.62      116.28     15.11 o 
  -7   6  10      224.07      186.99     16.75 o 
  -6   6  10      161.03      159.91     14.65 o 
  -5   6  10      310.85      264.35     16.40 o 
  -4   6  10       13.41       29.89      8.60 o 
  -3   6  10      430.51      447.81     13.10 o 
  -2   6  10       14.01       14.97      6.26 o 
  -1   6  10       58.32       66.65      6.78 o 
   0   6  10      151.94      177.69      8.70 o 
   1   6  10      510.35      493.43     15.27 o 
   2   6  10      748.89      699.11     22.61 o 
   3   6  10       65.93       65.26     10.69 o 
   4   6  10        2.16       13.52      8.93 o 
   5   6  10      114.97      105.07     13.79 o 
   6   6  10      829.70      798.29     28.04 o 
   7   6  10      390.74      394.81     22.74 o 
   8   6  10        4.16       13.44     12.23 o 
  -8   7  10     1732.35     1665.51     42.14 o 
  -7   7  10     3015.98     2977.28     54.68 o 
  -6   7  10     3324.12     3299.03     55.80 o 
  -5   7  10     2979.96     2962.88     50.24 o 
  -4   7  10     4932.67     4935.57     66.20 o 
  -3   7  10       91.09      118.92      8.50 o 
  -2   7  10     1488.88     1492.91     28.17 o 
  -1   7  10     2796.66     2904.68     39.13 o 
   0   7  10      130.66      148.35      9.94 o 
   1   7  10      215.55      217.98     14.25 o 
   2   7  10      196.90      204.32     14.74 o 
   3   7  10        1.22        3.89      8.17 o 
   4   7  10      116.86      135.23     13.86 o 
   5   7  10      283.90      290.14     18.87 o 
   6   7  10      737.63      723.00     27.23 o 
   7   7  10      865.49      904.04     31.92 o 
  -8   8  10      237.89      212.54     18.44 o 
  -7   8  10       97.95       98.59     13.47 o 
  -6   8  10      183.45      163.80     15.29 o 
  -5   8  10      159.33      156.66     14.21 o 
  -4   8  10      129.49      166.33     16.33 o 
  -3   8  10     4552.78     4453.92     46.98 o 
  -2   8  10      905.21      899.87     18.63 o 
  -1   8  10     6557.14     6562.42     60.03 o 
   0   8  10     1193.84     1211.69     29.15 o 
   1   8  10     2329.55     2240.39     40.98 o 
   2   8  10     3459.93     3368.34     53.24 o 
   3   8  10     2825.29     2869.45     58.96 o 
   4   8  10     2260.62     2225.30     44.45 o 
   5   8  10      930.49      922.04     29.67 o 
   6   8  10      933.21      939.28     31.49 o 
   7   8  10      462.28      497.44     25.73 o 
  -8   9  10      420.93      367.46     22.99 o 
  -7   9  10      341.98      298.45     19.67 o 
  -6   9  10      202.95      221.12     16.82 o 
  -5   9  10      354.21      364.39     21.22 o 
  -4   9  10     1143.37     1123.98     29.81 o 
  -3   9  10       33.29       50.59      7.48 o 
  -2   9  10      376.57      402.78     13.52 o 
  -1   9  10      712.38      728.30     23.51 o 
   0   9  10       21.69       21.95      8.69 o 
   1   9  10        2.97       16.97      9.26 o 
   2   9  10       72.87       77.79     11.95 o 
   3   9  10       71.05       78.32     12.05 o 
   4   9  10      116.54      118.90     14.27 o 
   5   9  10      263.05      252.85     18.71 o 
   6   9  10      426.41      386.01     22.86 o 
   7   9  10       88.89       86.38     22.73 o 
  -7  10  10      223.81      254.99     19.35 o 
  -6  10  10       12.83        7.84      8.34 o 
  -5  10  10       44.32       45.79     10.42 o 
  -4  10  10      530.91      566.17     21.77 o 
  -3  10  10        1.37       10.84      5.85 o 
  -2  10  10       21.35       29.56      7.38 o 
  -1  10  10      148.96      183.91     16.00 o 
   0  10  10     1274.31     1236.65     30.81 o 
   1  10  10      552.71      520.30     21.50 o 
   2  10  10      934.12      891.67     46.39 o 
   3  10  10      205.48      202.66     16.71 o 
   4  10  10      141.66      158.77     16.08 o 
   5  10  10      289.18      266.29     19.46 o 
   6  10  10      348.90      333.24     22.40 o 
   7  10  10      107.40      105.94     16.75 o 
  -7  11  10     2395.54     2475.06     58.09 o 
  -6  11  10     2072.01     2075.71     45.15 o 
  -5  11  10      849.23      856.92     38.06 o 
  -4  11  10     3626.49     3679.19     57.30 o 
  -3  11  10      987.55     1051.07     22.07 o 
  -2  11  10     2023.90     2091.75     40.56 o 
  -1  11  10     1799.72     1827.84     38.11 o 
   0  11  10       20.58       19.39      9.06 o 
   1  11  10      413.30      387.79     20.00 o 
   2  11  10       11.75       19.86     10.44 o 
   3  11  10      406.81      362.73     20.66 o 
   4  11  10      480.97      480.65     23.60 o 
   5  11  10      412.87      378.56     23.57 o 
   6  11  10      773.35      768.59     30.41 o 
  -7  12  10      102.07      112.90     15.56 o 
  -6  12  10      208.57      229.94     18.20 o 
  -5  12  10      129.65      130.90     14.16 o 
  -4  12  10       36.64       21.34      9.42 o 
  -3  12  10     2809.82     2679.59     47.09 o 
  -2  12  10     1648.46     1679.37     37.22 o 
  -1  12  10     4600.78     4566.98     65.83 o 
   0  12  10      386.30      381.05     19.96 o 
   1  12  10      891.18      911.98     28.94 o 
   2  12  10     1788.08     1733.82     40.06 o 
   3  12  10     1571.85     1461.66     37.48 o 
   4  12  10     1555.54     1402.18     38.02 o 
   5  12  10      587.34      571.22     30.82 o 
   6  12  10      338.23      347.49     24.05 o 
  -6  13  10      126.57      158.67     16.72 o 
  -5  13  10       73.00       94.36     15.87 o 
  -4  13  10      373.66      378.43     32.17 o 
  -3  13  10       22.06       22.18      9.84 o 
  -2  13  10        0.06       13.17      9.72 o 
  -1  13  10        5.96       19.63     10.62 o 
   0  13  10      174.84      168.19     15.72 o 
   1  13  10        5.65       -5.36     12.66 o 
   2  13  10        3.58        7.64     11.30 o 
   3  13  10       30.80       40.22     17.18 o 
   4  13  10       35.38       49.92     20.38 o 
   5  13  10        8.03       12.24     11.78 o 
  -5  14  10      103.82      100.14     21.85 o 
  -4  14  10      626.37      646.84    126.58 o 
  -3  14  10      454.87      472.74     24.59 o 
  -2  14  10      454.47      423.62     21.41 o 
  -1  14  10      778.84      781.76     29.33 o 
   0  14  10     1404.88     1383.32     36.35 o 
   1  14  10      182.87      193.82     17.54 o 
   2  14  10      834.99      817.61     34.35 o 
   3  14  10      373.30      375.77     22.85 o 
   4  14  10      408.08      352.49     26.82 o 
   5  14  10      446.38      442.00     26.06 o 
  -5  15  10      659.76      645.18     40.40 o 
  -4  15  10     2739.12     2780.42     99.16 o 
  -3  15  10     1273.36     1330.59     41.69 o 
  -2  15  10      801.71      829.45     35.02 o 
  -1  15  10      319.71      361.04     21.19 o 
   0  15  10        7.19       20.90     10.87 o 
   1  15  10      383.00      390.30     22.53 o 
   2  15  10      109.76       77.48     14.41 o 
   3  15  10      179.13      201.92     22.23 o 
   4  15  10      173.59      137.00     17.93 o 
  -4  16  10       61.39       59.09     25.67 o 
  -3  16  10      989.88     1015.33     38.23 o 
  -2  16  10      366.94      343.96     23.91 o 
  -1  16  10     2167.01     2175.77     47.78 o 
   0  16  10      392.80      378.17     22.81 o 
   1  16  10      596.46      594.33     27.35 o 
   2  16  10     1443.96     1468.31     40.78 o 
   3  16  10     1034.90     1038.79     55.74 o 
  -2  17  10       18.23        4.71     11.36 o 
  -1  17  10      142.70      151.19     17.45 o 
   0  17  10       93.53      108.81     19.53 o 
   1  17  10       62.70       42.76     14.14 o 
  -9   1  11     1894.44     1837.77     46.36 o 
  -8   1  11     1241.41     1181.10     35.43 o 
  -7   1  11     1499.40     1393.78     41.09 o 
  -6   1  11     1094.90     1070.80     30.61 o 
  -5   1  11     1300.21     1246.45     31.48 o 
  -4   1  11      689.17      702.72     22.88 o 
  -3   1  11       30.73       34.76      8.41 o 
  -2   1  11      682.28      659.02     17.19 o 
  -1   1  11        0.49        8.63      5.33 o 
   0   1  11      407.10      358.38     12.37 o 
   1   1  11       82.36       40.83      6.69 o 
   2   1  11      560.31      526.14     22.26 o 
   3   1  11      338.58      360.03     13.01 o 
   4   1  11      827.26      896.04     29.04 o 
   5   1  11     1545.67     1601.78     38.90 o 
   6   1  11     1345.25     1362.20     41.62 o 
   7   1  11     1610.28     1644.34     47.83 o 
   8   1  11      658.79      709.27     44.13 o 
  -9   2  11      915.07      921.64     33.24 o 
  -8   2  11      115.71      106.07     14.66 o 
  -7   2  11      629.14      564.52     24.20 o 
  -6   2  11     2022.98     1982.74     41.69 o 
  -5   2  11     2947.74     2929.19     61.97 o 
  -4   2  11     5072.21     4993.78     66.34 o 
  -3   2  11     2613.23     2623.81     54.38 o 
  -2   2  11      656.20      726.85     16.12 o 
  -1   2  11     7533.84     7577.67     65.74 o 
   0   2  11     2089.39     2168.49     28.99 o 
   1   2  11     3506.76     3608.45     39.98 o 
   2   2  11     4929.58     4551.95     46.90 o 
   3   2  11     1669.28     1690.50     30.11 o 
   4   2  11      875.94      848.27     22.38 o 
   5   2  11      439.62      441.72     17.94 o 
   6   2  11       92.40       88.77     16.75 o 
   7   2  11        9.05       15.08     13.51 o 
   8   2  11       20.58       35.79     15.71 o 
  -9   3  11     1077.78     1119.47     36.44 o 
  -8   3  11      591.11      577.10     26.09 o 
  -7   3  11      499.40      431.22     24.92 o 
  -6   3  11      358.86      327.41     26.61 o 
  -5   3  11      353.56      348.17     18.35 o 
  -4   3  11      437.01      447.84     35.15 o 
  -3   3  11      411.27      430.20     17.89 o 
  -2   3  11        3.31        8.14      5.10 o 
  -1   3  11      632.48      622.54     19.65 o 
   0   3  11      237.95      200.14     10.82 o 
   1   3  11        1.66       25.65      6.06 o 
   2   3  11     1278.30     1253.96     25.29 o 
   3   3  11      756.02      822.15     21.57 o 
   4   3  11     1250.10     1312.09     31.54 o 
   5   3  11     1030.69      998.48     29.08 o 
   6   3  11      688.93      678.49     31.34 o 
   7   3  11     1075.92     1000.99     38.57 o 
   8   3  11      249.93      183.75     27.63 o 
  -8   4  11       10.69       17.59     10.11 o 
  -7   4  11      266.10      216.45     17.63 o 
  -6   4  11      251.40      236.39     29.47 o 
  -5   4  11        1.55       -5.06      8.64 o 
  -4   4  11      117.70      122.07     12.79 o 
  -3   4  11     1072.51     1076.19     27.00 o 
  -2   4  11       40.79       47.78      7.65 o 
  -1   4  11      443.73      401.99     12.92 o 
   0   4  11      219.64      232.66     10.25 o 
   1   4  11      771.17      686.43     20.49 o 
   2   4  11      122.58      139.28     10.79 o 
   3   4  11        5.60        2.46      7.02 o 
   4   4  11       69.70       75.47     12.08 o 
   5   4  11        4.89       13.80     11.39 o 
   6   4  11       67.44       70.17     14.70 o 
   7   4  11       34.86       64.78     16.58 o 
   8   4  11        0.00      -17.58     13.24 o 
  -8   5  11      789.58      795.17     29.97 o 
  -7   5  11     1270.89     1239.85     35.00 o 
  -6   5  11      696.53      707.77     31.99 o 
  -5   5  11     1205.27     1164.83     35.19 o 
  -4   5  11      737.48      748.42     24.10 o 
  -3   5  11       21.46       15.31     10.95 o 
  -2   5  11        0.05        5.61      5.33 o 
  -1   5  11       49.65       68.72      7.25 o 
   0   5  11      758.78      739.77     16.61 o 
   1   5  11        2.64        8.11      5.99 o 
   2   5  11     1389.77     1374.29     31.38 o 
   3   5  11     1609.86     1583.95     35.14 o 
   4   5  11     1281.70     1266.70     32.72 o 
   5   5  11     2290.46     2286.42     45.40 o 
   6   5  11     1842.69     1854.27     42.09 o 
   7   5  11     1403.08     1458.75     47.68 o 
  -8   6  11      214.31      225.09     19.09 o 
  -7   6  11     1207.21     1169.70     34.40 o 
  -6   6  11     2033.34     1979.55     42.86 o 
  -5   6  11     1650.25     1562.30     36.20 o 
  -4   6  11     3613.48     3578.15     57.76 o 
  -3   6  11     5308.23     5390.08     59.45 o 
  -2   6  11     2007.73     2087.76     29.16 o 
  -1   6  11     5343.01     5430.53     52.79 o 
   0   6  11     1949.02     2043.90     32.21 o 
   1   6  11     3231.53     3245.14     46.27 o 
   2   6  11     3560.53     3438.07     53.15 o 
   3   6  11     1187.81     1184.66     62.98 o 
   4   6  11      832.99      750.24     26.15 o 
   5   6  11      392.78      366.49     20.65 o 
   6   6  11      162.94      168.72     16.89 o 
   7   6  11      101.41      108.61     16.44 o 
  -8   7  11      279.43      261.68     20.11 o 
  -7   7  11      508.92      493.18     28.96 o 
  -6   7  11      409.89      376.28     20.69 o 
  -5   7  11       45.29       54.36     11.11 o 
  -4   7  11       42.59       35.23      9.61 o 
  -3   7  11      137.24      143.66     10.56 o 
  -2   7  11      163.29      163.18      9.80 o 
  -1   7  11      198.11      201.48     10.15 o 
   0   7  11     1665.27     1542.23     27.91 o 
   1   7  11       49.19       51.00     11.79 o 
   2   7  11      910.77      836.80     25.97 o 
   3   7  11      833.49      804.03     26.49 o 
   4   7  11     1033.65      972.24     31.99 o 
   5   7  11      719.41      721.58     27.04 o 
   6   7  11      603.71      586.49     30.82 o 
   7   7  11      748.45      662.32     29.05 o 
  -8   8  11       68.00       70.51     14.14 o 
  -7   8  11       39.41       27.08     10.84 o 
  -6   8  11      214.18      201.36     24.62 o 
  -5   8  11       85.77       99.44     12.66 o 
  -4   8  11      535.25      545.85     30.14 o 
  -3   8  11     1229.37     1205.56     25.58 o 
  -2   8  11       43.00       49.18      7.08 o 
  -1   8  11      148.76      131.19     10.42 o 
   0   8  11      260.99      290.25     16.49 o 
   1   8  11      319.11      275.38     16.52 o 
   2   8  11      167.36      140.88     14.82 o 
   3   8  11        2.07       -1.60      8.20 o 
   4   8  11      434.33      390.69     21.23 o 
   5   8  11       88.88       92.27     13.85 o 
   6   8  11      109.99      104.87     15.12 o 
   7   8  11       88.19      138.97     17.83 o 
  -7   9  11     1912.04     1944.03     45.60 o 
  -6   9  11      677.87      702.85     28.46 o 
  -5   9  11     1222.89     1170.93     32.29 o 
  -4   9  11     1420.04     1454.44     34.41 o 
  -3   9  11       44.78       61.87      8.87 o 
  -2   9  11      295.78      304.58     16.21 o 
  -1   9  11      233.31      251.91     15.91 o 
   0   9  11      261.37      289.02     17.01 o 
   1   9  11        4.02       15.57      9.08 o 
   2   9  11     1170.59     1165.04     32.01 o 
   3   9  11     1490.33     1497.37     36.83 o 
   4   9  11      637.54      569.76     24.89 o 
   5   9  11     1306.95     1213.55     35.66 o 
   6   9  11     1483.08     1396.05     51.86 o 
  -7  10  11      730.30      729.25     28.95 o 
  -6  10  11      603.76      586.09     25.18 o 
  -5  10  11       91.94      102.88     13.34 o 
  -4  10  11      451.55      455.39     20.77 o 
  -3  10  11     2449.28     2492.57     38.85 o 
  -2  10  11     1437.02     1428.61     37.89 o 
  -1  10  11     3910.57     3942.15     59.05 o 
   0  10  11     2493.84     2486.78     45.78 o 
   1  10  11     2729.38     2658.42     48.51 o 
   2  10  11     2248.13     2237.61     47.66 o 
   3  10  11      674.29      679.20     26.30 o 
   4  10  11      486.38      438.27     23.31 o 
   5  10  11       68.78       80.06     14.41 o 
   6  10  11       34.95       27.95     12.31 o 
  -7  11  11      344.57      340.27     43.44 o 
  -6  11  11      165.43      163.08     16.93 o 
  -5  11  11       23.35       20.35     10.03 o 
  -4  11  11       70.77       76.99     11.98 o 
  -3  11  11      124.15      116.74     15.14 o 
  -2  11  11      361.03      362.52     19.04 o 
  -1  11  11      104.26      110.92     13.33 o 
   0  11  11     1165.31     1074.48     39.91 o 
   1  11  11      143.19      130.99     14.50 o 
   2  11  11       66.28       53.09     12.49 o 
   3  11  11      230.13      208.07     18.01 o 
   4  11  11      169.02      219.74     21.55 o 
   5  11  11       91.60      102.79     15.73 o 
   6  11  11      205.27      188.51     19.74 o 
  -6  12  11      125.74      136.10     15.90 o 
  -5  12  11       71.33       88.19     13.20 o 
  -4  12  11      538.27      601.36     37.92 o 
  -3  12  11      590.47      598.33     27.80 o 
  -2  12  11      402.79      414.49     20.80 o 
  -1  12  11      984.79      966.04     29.36 o 
   0  12  11     1459.14     1534.85     37.34 o 
   1  12  11      510.12      507.92     23.40 o 
   2  12  11      811.88      735.92     32.94 o 
   3  12  11       58.76       69.07     13.38 o 
   4  12  11      310.65      282.38     21.06 o 
   5  12  11       20.27       19.81     12.19 o 
  -5  13  11      431.73      482.45     36.27 o 
  -4  13  11      946.12      949.63     49.58 o 
  -3  13  11       17.68       -2.84     17.17 o 
  -2  13  11       48.59       44.91     11.40 o 
  -1  13  11        2.16      -10.75     12.73 o 
   0  13  11      411.90      405.22     24.36 o 
   1  13  11      288.30      272.26     19.22 o 
   2  13  11     1379.68     1247.94     35.92 o 
   3  13  11     1456.39     1371.48     38.71 o 
   4  13  11      871.04      823.08     31.17 o 
   5  13  11     1146.33     1045.57     35.98 o 
  -5  14  11      696.96      697.66     42.43 o 
  -4  14  11      942.54     1006.47     70.58 o 
  -3  14  11     1593.89     1576.88     59.80 o 
  -2  14  11      878.43      893.41     36.88 o 
  -1  14  11     2647.82     2641.30     51.31 o 
   0  14  11     1077.34     1081.92     33.15 o 
   1  14  11      558.83      555.46     25.73 o 
   2  14  11     1024.66     1029.80     33.58 o 
   3  14  11      361.91      354.57     29.30 o 
   4  14  11      392.64      348.67     23.72 o 
  -4  15  11       38.66       92.04     21.85 o 
  -3  15  11        3.52       12.25     15.67 o 
  -2  15  11       12.81       11.18     12.15 o 
  -1  15  11       11.73       34.57     11.87 o 
   0  15  11      479.71      407.66     23.44 o 
   1  15  11      101.69      118.02     16.01 o 
   2  15  11      133.30      158.25     19.03 o 
   3  15  11      277.31      304.10     22.89 o 
  -2  16  11      414.15      417.19     23.71 o 
  -1  16  11     1202.58     1194.38     36.40 o 
   0  16  11      878.69      880.55     34.26 o 
   1  16  11      167.09      157.69     17.89 o 
   2  16  11      764.66      760.33     38.30 o 
  -8   0  12      618.08      620.83     38.67 o 
  -7   0  12     2001.24     1963.30     62.70 o 
  -6   0  12     3274.71     3222.24     99.16 o 
  -5   0  12     3916.54     3765.81     83.70 o 
  -4   0  12     5122.27     5021.01     96.91 o 
  -3   0  12     2940.98     2927.22     92.75 o 
  -2   0  12     5094.94     5233.41     72.91 o 
  -1   0  12     1080.32     1102.44     29.31 o 
   0   0  12      359.22      451.81     20.56 o 
   1   0  12      924.53      994.42     28.91 o 
   2   0  12     2322.79     2005.36     42.02 o 
   3   0  12        1.73        4.94      9.01 o 
   4   0  12      100.72      104.42     21.58 o 
   5   0  12       10.38       12.44     14.58 o 
   6   0  12      207.28      216.48     42.00 o 
   7   0  12      566.41      597.32     57.17 o 
  -8   1  12      194.88      190.26     18.20 o 
  -7   1  12      269.47      260.67     18.94 o 
  -6   1  12       19.23       31.05      9.84 o 
  -5   1  12      110.30      111.02     13.26 o 
  -4   1  12      141.59      141.94     13.42 o 
  -3   1  12        6.97       15.65      8.08 o 
  -2   1  12      203.03      204.76     11.52 o 
  -1   1  12      538.70      577.52     15.55 o 
   0   1  12     1159.84     1225.19     22.32 o 
   1   1  12      918.52      985.65     30.00 o 
   2   1  12     1179.94     1159.53     22.34 o 
   3   1  12      953.71     1012.90     24.23 o 
   4   1  12     1553.50     1599.23     36.49 o 
   5   1  12      367.92      320.48     19.38 o 
   6   1  12     1120.06     1119.82     39.79 o 
   7   1  12      432.94      427.92     35.88 o 
  -8   2  12      294.69      304.54     21.35 o 
  -7   2  12       27.63       20.80      9.83 o 
  -6   2  12       42.23       37.27     10.32 o 
  -5   2  12      349.62      367.21     19.51 o 
  -4   2  12      629.26      614.32     32.50 o 
  -3   2  12      198.65      203.65     14.38 o 
  -2   2  12       57.19       42.70      6.58 o 
  -1   2  12      126.33      134.13     10.23 o 
   0   2  12        8.28       21.87      6.69 o 
   1   2  12        1.19        5.87      6.00 o 
   2   2  12        0.99       15.27      7.55 o 
   3   2  12        7.97        9.23      7.71 o 
   4   2  12        0.93       16.16      8.39 o 
   5   2  12       13.26       10.56     12.56 o 
   6   2  12       28.27       34.82     19.29 o 
   7   2  12       22.60       34.98     24.47 o 
  -8   3  12      355.46      333.52     21.69 o 
  -7   3  12      206.68      205.62     17.57 o 
  -6   3  12       36.30       32.27     10.10 o 
  -5   3  12        0.43        2.81      7.88 o 
  -4   3  12        0.51        6.44      7.79 o 
  -3   3  12       13.92       17.88      8.42 o 
  -2   3  12      546.89      560.03     15.30 o 
  -1   3  12     3488.95     3563.37     40.43 o 
   0   3  12     3313.12     3362.21     43.06 o 
   1   3  12     1448.08     1624.71     29.48 o 
   2   3  12     2208.17     2244.97     35.98 o 
   3   3  12     2010.82     1947.83     34.10 o 
   4   3  12     1698.85     1753.88     38.46 o 
   5   3  12     1168.18     1094.62     38.14 o 
   6   3  12     1876.55     1745.96     49.78 o 
   7   3  12      602.44      570.95     37.78 o 
  -8   4  12     1385.41     1394.56     39.88 o 
  -7   4  12     1884.61     1755.02     50.69 o 
  -6   4  12     1954.49     1885.12     42.41 o 
  -5   4  12     2313.86     2308.76     44.97 o 
  -4   4  12     4538.27     4539.60     64.96 o 
  -3   4  12     3258.07     3274.03     51.32 o 
  -2   4  12     4840.22     4830.78     49.51 o 
  -1   4  12     2131.97     2161.04     30.10 o 
   0   4  12     1842.94     1890.59     28.03 o 
   1   4  12     1212.14     1285.82     26.19 o 
   2   4  12     1180.70     1003.58     26.14 o 
   3   4  12       59.51       50.47     12.97 o 
   4   4  12      320.48      370.56     19.92 o 
   5   4  12      186.35      211.35     17.33 o 
   6   4  12      444.08      401.16     33.79 o 
   7   4  12     1007.01     1031.67     40.38 o 
  -8   5  12        1.54      -17.31      8.65 o 
  -7   5  12      292.73      313.76     20.68 o 
  -6   5  12        4.87        2.20      8.93 o 
  -5   5  12        0.68        8.81      8.20 o 
  -4   5  12       51.35       41.49     11.13 o 
  -3   5  12      476.57      465.80     19.58 o 
  -2   5  12      338.62      322.20     12.61 o 
  -1   5  12      140.75      134.61      9.29 o 
   0   5  12      689.37      724.89     19.77 o 
   1   5  12      977.50     1009.15     40.37 o 
   2   5  12     1859.07     1804.99     37.82 o 
   3   5  12     1295.62     1270.45     32.60 o 
   4   5  12     2136.68     2190.59     44.43 o 
   5   5  12      350.03      349.99     20.72 o 
   6   5  12      632.04      616.61     26.84 o 
   7   5  12      249.97      234.78     31.14 o 
  -8   6  12      560.13      575.20     27.26 o 
  -7   6  12       27.57       40.03     11.32 o 
  -6   6  12        8.47        7.38      9.03 o 
  -5   6  12      353.78      356.40     19.55 o 
  -4   6  12     1087.22     1088.47     30.15 o 
  -3   6  12      534.13      556.35     27.11 o 
  -2   6  12        4.61        7.80      5.76 o 
  -1   6  12       11.24        9.85      6.14 o 
   0   6  12       52.90       64.49      9.00 o 
   1   6  12      170.32      149.62     14.16 o 
   2   6  12       32.02       40.06     10.67 o 
   3   6  12       34.37       38.99     10.73 o 
   4   6  12       40.33       45.53     11.44 o 
   5   6  12       18.59       21.40     10.59 o 
   6   6  12      151.31      186.06     20.71 o 
   7   6  12       10.51       15.88     16.94 o 
  -7   7  12      588.53      582.41     26.38 o 
  -6   7  12       36.03       19.89     10.27 o 
  -5   7  12       76.97      102.90     12.93 o 
  -4   7  12       17.70       15.51      8.60 o 
  -3   7  12       64.67       63.05     11.46 o 
  -2   7  12      161.71      185.54     10.65 o 
  -1   7  12     1960.67     1934.87     32.58 o 
   0   7  12     1313.27     1268.41     31.18 o 
   1   7  12      478.63      537.25     25.43 o 
   2   7  12     1730.53     1771.94     42.60 o 
   3   7  12     2079.38     1950.61     42.02 o 
   4   7  12     1125.68     1064.71     41.13 o 
   5   7  12     1430.65     1368.85     37.32 o 
   6   7  12     1765.78     1781.24     59.71 o 
  -7   8  12     1370.81     1282.57     37.28 o 
  -6   8  12     1122.65     1024.02     37.57 o 
  -5   8  12     1145.39     1160.74     37.05 o 
  -4   8  12     2924.13     2961.11     51.43 o 
  -3   8  12     1854.50     1835.63     37.83 o 
  -2   8  12     1985.86     2036.04     34.30 o 
  -1   8  12     1965.90     1968.67     39.03 o 
   0   8  12     3095.97     3168.43     52.26 o 
   1   8  12      798.57      824.83     26.69 o 
   2   8  12      422.12      365.15     19.96 o 
   3   8  12       36.22       61.28     12.64 o 
   4   8  12       44.64       74.99     13.23 o 
   5   8  12      166.97      167.85     17.40 o 
   6   8  12      343.89      351.60     23.26 o 
  -7   9  12      281.53      310.79     21.57 o 
  -6   9  12        4.68       10.47      9.80 o 
  -5   9  12       28.00       20.70      9.48 o 
  -4   9  12        3.18       -7.02      7.89 o 
  -3   9  12       12.10        8.56      8.81 o 
  -2   9  12       19.84       20.64     13.47 o 
  -1   9  12        7.25       19.70      8.95 o 
   0   9  12      252.45      262.37     27.95 o 
   1   9  12      510.45      548.46     23.91 o 
   2   9  12     1751.89     1634.37     38.68 o 
   3   9  12      723.64      654.70     30.37 o 
   4   9  12      991.85      999.65     32.27 o 
   5   9  12      139.81      159.78     17.63 o 
   6   9  12       69.34       61.13     15.01 o 
  -6  10  12      151.27      159.19     19.70 o 
  -5  10  12      502.77      537.96     24.01 o 
  -4  10  12      670.67      685.28     28.27 o 
  -3  10  12      341.45      352.93     30.52 o 
  -2  10  12      316.85      305.54     23.74 o 
  -1  10  12      414.67      379.77     19.83 o 
   0  10  12       12.29       31.12     10.34 o 
   1  10  12      280.29      285.76     19.20 o 
   2  10  12      215.76      213.04     17.54 o 
   3  10  12       44.22       56.56     12.67 o 
   4  10  12       65.08       82.94     14.50 o 
   5  10  12        0.05       -2.50     11.05 o 
  -6  11  12       79.53       68.88     13.81 o 
  -5  11  12      356.50      362.87     21.22 o 
  -4  11  12        0.26       10.44     15.24 o 
  -3  11  12      178.95      201.73     26.73 o 
  -2  11  12       41.34       38.48     11.07 o 
  -1  11  12      422.69      436.84     25.41 o 
   0  11  12      839.49      769.20     27.08 o 
   1  11  12     1701.15     1590.59     38.86 o 
   2  11  12     2909.92     2840.22     53.98 o 
   3  11  12     3277.62     3232.04     58.87 o 
   4  11  12     1232.36     1175.54     55.40 o 
   5  11  12     1044.45     1086.29     36.54 o 
  -5  12  12      799.37      808.50     45.37 o 
  -4  12  12     1472.27     1460.98     58.57 o 
  -3  12  12      784.71      838.81     47.25 o 
  -2  12  12     1028.17     1037.13     38.06 o 
  -1  12  12     1641.88     1608.43     38.76 o 
   0  12  12     1783.94     1752.55     50.95 o 
   1  12  12      124.65      139.79     16.03 o 
   2  12  12       60.90       72.62     13.66 o 
   3  12  12       72.11      110.20     15.91 o 
   4  12  12       16.10       18.41     12.13 o 
  -5  13  12        4.68       11.32     16.78 o 
  -4  13  12       35.17       23.56     17.09 o 
  -3  13  12      214.15      223.62     49.58 o 
  -2  13  12       39.68       29.41     14.07 o 
  -1  13  12        0.82       28.83     11.10 o 
   0  13  12       82.00       90.41     14.82 o 
   1  13  12       79.06       82.07     14.20 o 
   2  13  12      460.16      471.53     25.17 o 
   3  13  12       11.45       21.20     12.05 o 
   4  13  12      116.74      114.79     17.49 o 
  -4  14  12      519.42      583.62     40.78 o 
  -3  14  12      249.18      225.38     30.03 o 
  -2  14  12      571.28      587.16     30.66 o 
  -1  14  12      794.84      755.52     34.54 o 
   0  14  12       27.10       34.31     12.64 o 
   1  14  12      379.41      353.54     42.28 o 
   2  14  12      362.75      379.05     23.99 o 
   3  14  12       73.16       94.80     16.36 o 
  -2  15  12      125.22      139.23     23.19 o 
  -1  15  12      149.45      182.51     18.23 o 
   0  15  12      619.99      615.16     41.59 o 
   1  15  12     1585.93     1582.93     42.29 o 
  -8   1  13       75.25       87.93     14.82 o 
  -7   1  13        5.92       10.80      9.75 o 
  -6   1  13       51.18       60.98     12.46 o 
  -5   1  13      524.98      506.15     22.26 o 
  -4   1  13     1427.48     1420.94     35.70 o 
  -3   1  13     1543.99     1552.23     34.95 o 
  -2   1  13     1034.59     1080.35     24.07 o 
  -1   1  13     2283.13     2289.68     32.03 o 
   0   1  13     2722.77     2756.87     36.20 o 
   1   1  13     2564.82     2573.56     34.98 o 
   2   1  13      763.93      854.21     22.86 o 
   3   1  13     1270.03     1274.45     32.59 o 
   4   1  13      437.59      463.42     22.06 o 
   5   1  13        1.07       -7.49     13.04 o 
   6   1  13      713.81      686.84     52.72 o 
   7   1  13      100.00       43.17     20.93 o 
  -8   2  13     5570.43     5626.82     87.04 o 
  -7   2  13     1911.08     1957.39     53.85 o 
  -6   2  13     1847.27     1824.79     42.38 o 
  -5   2  13     1820.52     1648.13     38.60 o 
  -4   2  13     3435.82     3495.07     56.52 o 
  -3   2  13     2793.93     2813.41     48.34 o 
  -2   2  13     1847.20     1883.11     44.32 o 
  -1   2  13      477.85      473.33     15.28 o 
   0   2  13       93.81      119.82      9.59 o 
   1   2  13      227.38      243.06     13.65 o 
   2   2  13      204.92      231.34     13.70 o 
   3   2  13      734.08      732.96     21.80 o 
   4   2  13     1910.57     2072.30     51.86 o 
   5   2  13     1696.61     1755.54     49.32 o 
   6   2  13      391.21      352.21     26.47 o 
  -7   3  13        1.73       -8.29     13.47 o 
  -6   3  13        3.08       -9.68     13.23 o 
  -5   3  13       22.66        5.83      8.67 o 
  -4   3  13      294.91      319.43     18.18 o 
  -3   3  13      598.93      603.85     22.56 o 
  -2   3  13      740.91      770.21     20.80 o 
  -1   3  13     1622.36     1631.91     31.57 o 
   0   3  13     1775.89     1817.28     28.53 o 
   1   3  13     2035.20     1962.56     34.12 o 
   2   3  13      654.20      698.39     21.27 o 
   3   3  13     1368.29     1339.18     33.89 o 
   4   3  13      374.39      339.46     19.88 o 
   5   3  13       13.72       22.17     14.14 o 
   6   3  13      396.45      432.10     32.07 o 
  -7   4  13        3.38      -17.75      9.09 o 
  -6   4  13       52.82       43.57     12.17 o 
  -5   4  13      239.43      262.03     17.95 o 
  -4   4  13      159.47      160.83     14.57 o 
  -3   4  13      184.93      182.51     15.64 o 
  -2   4  13      114.25      137.00     11.48 o 
  -1   4  13       87.15      101.40     10.78 o 
   0   4  13        4.79       38.52      8.34 o 
   1   4  13      252.65      253.78     13.93 o 
   2   4  13       39.98       55.05     11.01 o 
   3   4  13       19.83       19.92     12.30 o 
   4   4  13      223.16      236.34     20.26 o 
   5   4  13       13.66       -4.11     23.92 o 
   6   4  13        2.95        3.46     15.39 o 
  -7   5  13      129.51      111.87     15.96 o 
  -6   5  13      100.96       85.71     13.50 o 
  -5   5  13      351.34      305.48     19.08 o 
  -4   5  13      952.52      889.20     27.52 o 
  -3   5  13     1432.41     1511.25     34.92 o 
  -2   5  13     1512.87     1516.97     34.33 o 
  -1   5  13     4030.59     4012.26     50.75 o 
   0   5  13     3943.03     3913.46     50.36 o 
   1   5  13     3690.21     3712.89     57.23 o 
   2   5  13     1819.11     1775.13     38.69 o 
   3   5  13     1468.25     1431.07     35.91 o 
   4   5  13      672.22      696.93     26.81 o 
   5   5  13       35.81       41.35     12.41 o 
   6   5  13      382.65      375.45     27.60 o 
  -7   6  13      924.14      837.97     36.79 o 
  -6   6  13     2444.83     2351.58     49.42 o 
  -5   6  13     2369.70     2270.96     65.00 o 
  -4   6  13     2071.30     2125.83     43.43 o 
  -3   6  13      918.02      894.72     27.24 o 
  -2   6  13      518.50      513.40     17.74 o 
  -1   6  13      433.84      455.99     17.48 o 
   0   6  13        8.95        8.36      9.13 o 
   1   6  13      144.91      157.03     14.80 o 
   2   6  13      178.55      186.50     18.52 o 
   3   6  13      340.62      361.88     20.92 o 
   4   6  13     1425.96     1498.22     38.55 o 
   5   6  13     1269.15     1300.39     40.92 o 
   6   6  13      789.97      788.17     36.57 o 
  -7   7  13       32.84        4.46     10.42 o 
  -6   7  13      129.80      135.76     16.00 o 
  -5   7  13       88.70       97.31     13.08 o 
  -4   7  13      293.63      284.77     18.00 o 
  -3   7  13      544.90      530.76     22.56 o 
  -2   7  13      888.17      900.04     26.35 o 
  -1   7  13     1264.43     1266.52     31.72 o 
   0   7  13      389.78      415.16     20.24 o 
   1   7  13      644.96      571.30     23.20 o 
   2   7  13      560.99      516.89     22.98 o 
   3   7  13     1272.46     1292.99     48.43 o 
   4   7  13      665.62      699.21     27.54 o 
   5   7  13       44.60        7.47     12.12 o 
   6   7  13      155.13      152.47     17.90 o 
  -6   8  13      247.53      258.96     19.45 o 
  -5   8  13      268.11      270.23     18.82 o 
  -4   8  13      102.86       77.14     12.46 o 
  -3   8  13      185.84      207.05     19.05 o 
  -2   8  13      142.81      158.19     16.93 o 
  -1   8  13       16.14       17.76     10.03 o 
   0   8  13       24.22        5.98      8.84 o 
   1   8  13       16.03       32.24     10.46 o 
   2   8  13       37.51       47.69     12.42 o 
   3   8  13      234.56      199.72     18.59 o 
   4   8  13      194.88      241.28     19.28 o 
   5   8  13        8.53        6.76     11.29 o 
  -6   9  13        0.26       12.57     10.85 o 
  -5   9  13      143.21      152.96     15.83 o 
  -4   9  13      485.55      496.65     27.85 o 
  -3   9  13     1025.47     1037.05     47.85 o 
  -2   9  13      852.48      803.89     35.22 o 
  -1   9  13     1940.66     1945.68     41.01 o 
   0   9  13     1588.01     1581.42     37.40 o 
   1   9  13     1958.18     1981.95     44.29 o 
   2   9  13     1497.84     1446.62     37.63 o 
   3   9  13     1324.12     1242.92     35.97 o 
   4   9  13     1095.42     1092.88     34.92 o 
   5   9  13      275.16      248.32     21.09 o 
  -6  10  13     1501.61     1550.90     44.50 o 
  -5  10  13     1480.73     1502.29     38.80 o 
  -4  10  13      996.27      975.61     47.83 o 
  -3  10  13      669.68      699.67     41.22 o 
  -2  10  13      634.95      620.33     29.14 o 
  -1  10  13      752.30      733.63     26.76 o 
   0  10  13      181.46      170.16     17.97 o 
   1  10  13       43.96       62.15     12.80 o 
   2  10  13      234.65      237.46     19.02 o 
   3  10  13      319.32      288.08     20.88 o 
   4  10  13     1084.32     1055.61     35.19 o 
  -5  11  13        3.18        2.33     22.17 o 
  -4  11  13       48.88       44.03     18.92 o 
  -3  11  13       92.80       97.33     21.26 o 
  -2  11  13      154.82      130.29     17.75 o 
  -1  11  13      416.46      424.31     22.05 o 
   0  11  13       23.33       33.99     11.34 o 
   1  11  13       97.39       86.28     14.10 o 
   2  11  13      105.25       78.22     30.65 o 
   3  11  13      109.84       97.62     15.70 o 
   4  11  13      126.19      170.46     19.27 o 
  -4  12  13      195.80      187.12     27.63 o 
  -3  12  13      463.85      449.64     36.70 o 
  -2  12  13      436.70      473.61     38.50 o 
  -1  12  13       60.14       78.32     13.99 o 
   0  12  13        0.08        0.79      9.76 o 
   1  12  13       35.08       46.98     13.00 o 
   2  12  13        8.03       -0.36     10.44 o 
   3  12  13        0.10       10.01     11.98 o 
  -3  13  13     1481.55     1453.62     59.40 o 
  -2  13  13     1321.82     1268.72     55.68 o 
  -1  13  13     1609.98     1630.90     41.33 o 
   0  13  13     1214.50     1229.63     36.35 o 
   1  13  13     1508.61     1457.09     40.15 o 
   2  13  13     1393.04     1380.87     39.86 o 
  -2  14  13      167.46      177.85     27.19 o 
  -1  14  13       93.14      115.23     30.98 o 
   0  14  13        4.05       -6.38     10.88 o 
   1  14  13       12.69        9.05     11.53 o 
  -7   0  14      761.29      685.72     98.58 o 
  -6   0  14     1935.94     1916.85     63.93 o 
  -5   0  14     1007.07      955.42     43.30 o 
  -4   0  14      489.18      484.10     30.49 o 
  -3   0  14      135.31      141.24     20.20 o 
  -2   0  14       37.78       42.07     13.95 o 
  -1   0  14      985.56     1051.57     31.98 o 
   0   0  14      986.80     1022.72     36.12 o 
   1   0  14      579.91      577.37     25.10 o 
   2   0  14     2089.23     2098.57     66.50 o 
   3   0  14     1914.71     1994.06     59.77 o 
   4   0  14     1290.90     1336.88     50.49 o 
   5   0  14     1463.69     1383.64     79.33 o 
   6   0  14      999.52      960.15     71.17 o 
  -7   1  14      119.67      139.51     16.71 o 
  -6   1  14      177.82      158.21     16.54 o 
  -5   1  14     2037.19     2142.06     45.76 o 
  -4   1  14      630.28      589.33     23.74 o 
  -3   1  14     1331.34     1336.36     33.53 o 
  -2   1  14     2231.73     2317.02     43.58 o 
  -1   1  14      907.78      900.84     20.84 o 
   0   1  14     1234.44     1218.49     24.42 o 
   1   1  14      668.67      693.06     22.63 o 
   2   1  14      387.61      443.29     18.27 o 
   3   1  14       48.94       39.93     11.47 o 
   4   1  14       14.34        7.79     13.68 o 
   5   1  14        2.26       23.96     14.55 o 
   6   1  14        2.45        0.26     23.92 o 
  -7   2  14       77.29       74.54     14.12 o 
  -6   2  14      104.59      112.77     14.65 o 
  -5   2  14        1.34       -0.13      8.90 o 
  -4   2  14       22.70       25.35     10.15 o 
  -3   2  14        0.18        9.37      8.89 o 
  -2   2  14       56.03       90.18     12.08 o 
  -1   2  14        8.77       17.24      7.04 o 
   0   2  14       15.23       20.45      7.21 o 
   1   2  14       53.76       47.82      9.96 o 
   2   2  14        5.57       16.40      8.54 o 
   3   2  14       11.46       13.47     12.30 o 
   4   2  14       80.82       57.39     17.82 o 
   5   2  14       84.42       95.51     20.38 o 
   6   2  14       61.79       86.15     24.33 o 
  -7   3  14      565.82      490.85     26.77 o 
  -6   3  14      559.48      546.86     25.35 o 
  -5   3  14     2869.28     2929.72     54.45 o 
  -4   3  14     1623.52     1554.23     37.40 o 
  -3   3  14     2519.19     2539.82     47.40 o 
  -2   3  14     4035.46     4089.91     72.41 o 
  -1   3  14     2556.86     2633.95     36.39 o 
   0   3  14     2081.19     2044.05     38.86 o 
   1   3  14     1393.43     1364.86     32.62 o 
   2   3  14      965.24     1037.80     30.16 o 
   3   3  14      128.60      166.98     20.04 o 
   4   3  14        0.19        3.43     13.38 o 
   5   3  14       31.33       46.13     33.95 o 
   6   3  14       43.46       28.51     23.25 o 
  -7   4  14      391.03      388.26     23.92 o 
  -6   4  14     1969.00     1940.99     45.41 o 
  -5   4  14      850.61      832.54     32.63 o 
  -4   4  14      319.38      307.70     19.13 o 
  -3   4  14      152.64      150.94     15.45 o 
  -2   4  14       18.42       33.51     13.21 o 
  -1   4  14      808.38      880.42     23.20 o 
   0   4  14     1515.06     1492.85     57.94 o 
   1   4  14     1526.85     1524.65     35.72 o 
   2   4  14     2675.68     2637.82     48.98 o 
   3   4  14     2229.21     2271.49     77.29 o 
   4   4  14     1586.42     1538.67     46.66 o 
   5   4  14     1412.91     1436.86     46.69 o 
  -6   5  14      354.63      347.55     21.71 o 
  -5   5  14     1844.80     1817.23     42.46 o 
  -4   5  14      724.83      678.04     25.69 o 
  -3   5  14     1060.13     1084.85     35.83 o 
  -2   5  14     1517.27     1557.00     35.51 o 
  -1   5  14      511.79      515.09     18.72 o 
   0   5  14      473.78      470.63     21.14 o 
   1   5  14      172.59      203.46     16.51 o 
   2   5  14      269.90      299.62     18.98 o 
   3   5  14      124.09      168.20     39.37 o 
   4   5  14        1.18       24.73     11.63 o 
   5   5  14       89.37       53.21     17.34 o 
  -6   6  14      274.84      336.98     21.64 o 
  -5   6  14      116.04      116.10     15.12 o 
  -4   6  14       39.91       53.58     15.66 o 
  -3   6  14      506.20      549.99     23.00 o 
  -2   6  14        0.03       15.68     11.13 o 
  -1   6  14        1.21        6.06     10.00 o 
   0   6  14       19.66       29.96     10.20 o 
   1   6  14      160.85      172.80     19.74 o 
   2   6  14       28.70       43.85     13.13 o 
   3   6  14       33.32       29.17     11.23 o 
   4   6  14      153.55      161.74     17.30 o 
   5   6  14       91.99       91.72     21.62 o 
  -6   7  14      593.09      545.27     26.51 o 
  -5   7  14     2392.85     2460.60     50.59 o 
  -4   7  14     1625.16     1624.18     65.00 o 
  -3   7  14     1509.54     1499.30     43.62 o 
  -2   7  14     2232.04     2354.49     70.53 o 
  -1   7  14     1801.02     1830.35     39.29 o 
   0   7  14     1021.62     1041.40     30.32 o 
   1   7  14      680.10      612.53     24.87 o 
   2   7  14      821.21      860.54     29.21 o 
   3   7  14      340.42      387.60     22.67 o 
   4   7  14      227.41      271.39     28.12 o 
   5   7  14        0.37      -24.46     19.70 o 
  -6   8  14     1878.25     1999.25     53.90 o 
  -5   8  14      309.80      310.76     20.58 o 
  -4   8  14        2.94       -9.14     21.40 o 
  -3   8  14       38.61       39.33     17.26 o 
  -2   8  14       11.75       24.77     15.69 o 
  -1   8  14      204.79      220.78     16.92 o 
   0   8  14      744.73      817.50     32.74 o 
   1   8  14      812.20      806.02     28.58 o 
   2   8  14      885.97      919.02     30.94 o 
   3   8  14     1021.87      970.41     32.39 o 
   4   8  14     1039.49      990.80     33.97 o 
  -5   9  14      217.15      222.79     22.21 o 
  -4   9  14      242.99      212.41     50.75 o 
  -3   9  14      356.83      400.57     34.17 o 
  -2   9  14      740.07      798.38     43.63 o 
  -1   9  14      556.38      588.85     24.42 o 
   0   9  14      167.11      190.95     16.72 o 
   1   9  14       11.53       10.10     14.48 o 
   2   9  14       86.04       59.41     13.35 o 
   3   9  14        2.75       15.76     11.85 o 
   4   9  14       36.08       46.64     14.50 o 
  -5  10  14      116.37      123.70     25.53 o 
  -4  10  14        1.58       22.68     16.90 o 
  -3  10  14      284.04      255.10     30.93 o 
  -2  10  14       13.62       17.44     20.42 o 
  -1  10  14        4.15       28.35     11.38 o 
   0  10  14       31.80       49.77     12.74 o 
   1  10  14      102.16      112.31     15.09 o 
   2  10  14       83.21       69.87     14.03 o 
   3  10  14      108.27      114.90     16.93 o 
  -4  11  14     1287.43     1332.39     57.68 o 
  -3  11  14     1351.39     1392.53     58.94 o 
  -2  11  14     1892.64     2020.10     69.24 o 
  -1  11  14     2194.54     2264.31     47.95 o 
   0  11  14     1497.58     1460.42     39.33 o 
   1  11  14      502.80      504.97     28.46 o 
   2  11  14      347.89      328.37     26.94 o 
   3  11  14      217.95      175.82     19.46 o 
  -3  12  14        4.86       19.25     21.58 o 
  -2  12  14       59.03       88.46     22.58 o 
  -1  12  14      201.63      240.52     23.11 o 
   0  12  14      693.16      695.60     28.88 o 
   1  12  14      507.75      497.12     27.65 o 
   2  12  14      452.87      464.75     30.31 o 
  -1  13  14      129.87      135.57     20.59 o 
   0  13  14       17.01       14.75     12.80 o 
  -6   1  15      798.41      720.63     29.44 o 
  -5   1  15     2402.71     2398.34     50.30 o 
  -4   1  15     1419.52     1440.25     37.31 o 
  -3   1  15     1331.61     1384.70     43.28 o 
  -2   1  15      355.83      375.13     19.51 o 
  -1   1  15      557.79      583.05     20.15 o 
   0   1  15      169.05      181.96     13.62 o 
   1   1  15      109.50      111.58     12.10 o 
   2   1  15       66.50       55.93     15.85 o 
   3   1  15        9.94       -1.63     12.56 o 
   4   1  15       46.08       34.66     16.58 o 
   5   1  15      117.28      115.33     25.53 o 
  -6   2  15       60.16       39.63     11.60 o 
  -5   2  15       14.07       28.46     11.28 o 
  -4   2  15      532.54      521.42     24.15 o 
  -3   2  15      417.98      434.10     21.40 o 
  -2   2  15      371.31      366.21     19.51 o 
  -1   2  15     3180.30     3250.75     47.12 o 
   0   2  15     2793.91     2836.54     49.89 o 
   1   2  15     2454.92     2496.80     41.56 o 
   2   2  15     1769.01     1711.79     46.69 o 
   3   2  15     1373.22     1365.57     43.55 o 
   4   2  15      649.42      641.96     56.99 o 
   5   2  15     1562.96     1551.68     88.00 o 
  -6   3  15      691.08      667.55     38.63 o 
  -5   3  15     1303.20     1382.65     37.99 o 
  -4   3  15      629.14      629.93     33.51 o 
  -3   3  15     1566.51     1668.54     39.20 o 
  -2   3  15      159.16      154.69     14.96 o 
  -1   3  15      392.97      417.60     20.33 o 
   0   3  15      176.44      209.82     14.28 o 
   1   3  15        0.94        9.91      9.83 o 
   2   3  15      107.84      121.56     17.14 o 
   3   3  15       87.66       72.76     16.93 o 
   4   3  15        7.07        5.94     14.05 o 
   5   3  15       30.81       23.57     23.33 o 
  -6   4  15       38.21       54.42     13.42 o 
  -5   4  15       20.19        9.64     12.09 o 
  -4   4  15       33.32       25.31     10.17 o 
  -3   4  15      161.78      180.71     16.41 o 
  -2   4  15        6.54       19.13     11.84 o 
  -1   4  15       98.41      112.46     14.11 o 
   0   4  15      709.68      768.18     22.88 o 
   1   4  15      192.31      195.44     16.51 o 
   2   4  15       21.01       24.58     10.69 o 
   3   4  15      120.53      118.19     15.51 o 
   4   4  15      103.48       70.19     17.03 o 
  -6   5  15      593.36      512.45     31.32 o 
  -5   5  15     2972.07     2939.63     56.68 o 
  -4   5  15     2455.29     2473.41     50.02 o 
  -3   5  15     1479.89     1455.73     50.52 o 
  -2   5  15     1695.56     1751.45     46.62 o 
  -1   5  15     1183.03     1225.17     32.54 o 
   0   5  15       72.71       72.75     12.29 o 
   1   5  15      137.95      137.94     14.98 o 
   2   5  15      181.09      174.78     20.10 o 
   3   5  15       88.91       80.90     14.17 o 
   4   5  15      192.14      154.41     20.49 o 
  -5   6  15      165.25      141.13     26.26 o 
  -4   6  15      995.90     1044.55     32.34 o 
  -3   6  15     1134.70     1125.72     38.41 o 
  -2   6  15      960.81      960.71     34.65 o 
  -1   6  15     1928.15     1955.77     49.72 o 
   0   6  15     1585.48     1600.48     38.09 o 
   1   6  15     1789.55     1875.26     42.73 o 
   2   6  15     1265.58     1290.03     36.38 o 
   3   6  15     1383.49     1440.81     39.18 o 
   4   6  15      783.37      846.30     52.34 o 
  -5   7  15      819.75      825.89     30.52 o 
  -4   7  15      185.68      184.90     20.24 o 
  -3   7  15      782.73      766.21     42.90 o 
  -2   7  15       22.09       32.67     16.25 o 
  -1   7  15       72.74       75.62     22.75 o 
   0   7  15        6.67       22.26     12.80 o 
   1   7  15       17.55       31.63     11.94 o 
   2   7  15       77.59       86.19     14.48 o 
   3   7  15       99.96      112.15     16.12 o 
   4   7  15        0.85       -2.89     11.01 o 
  -4   8  15       10.26        7.12     22.17 o 
  -3   8  15       78.87       72.33     20.62 o 
  -2   8  15       14.12       15.14     16.44 o 
  -1   8  15       41.31       70.14     19.90 o 
   0   8  15      409.81      439.49     22.72 o 
   1   8  15       10.41        9.15     10.73 o 
   2   8  15       15.91        9.71     11.31 o 
   3   8  15      218.95      215.73     19.77 o 
  -4   9  15     1446.17     1487.28     96.83 o 
  -3   9  15      361.83      392.64     65.92 o 
  -2   9  15     1237.20     1344.28    148.75 o 
  -1   9  15      819.24      865.01    124.25 o 
   0   9  15       22.58       14.85     12.12 o 
   1   9  15       26.52       17.31     11.71 o 
   2   9  15      117.55      120.46     16.59 o 
   3   9  15       44.61       37.29     13.43 o 
  -3  10  15      710.81      665.35     43.63 o 
  -2  10  15     1166.49     1236.81     56.40 o 
  -1  10  15     1065.40     1154.16     67.67 o 
   0  10  15      669.11      688.60     28.35 o 
   1  10  15      966.32     1000.61     33.70 o 
   2  10  15      869.07      911.19     41.26 o 
  -2  11  15        0.20       25.24     20.42 o 
  -1  11  15        0.37        8.87     19.83 o 
   0  11  15      110.64      124.95     16.36 o 
   1  11  15        8.05       30.60     13.21 o 
  -5   0  16      883.44      869.09     44.95 o 
  -4   0  16     2449.85     2640.00    119.58 o 
  -3   0  16     1454.32     1519.65     56.58 o 
  -2   0  16      233.37      226.33     24.75 o 
  -1   0  16      847.66      924.35     41.22 o 
   0   0  16     2177.54     2256.06     63.46 o 
   1   0  16     1135.88     1141.37     46.20 o 
   2   0  16     2584.72     2664.42     72.58 o 
   3   0  16      264.69      204.16     39.67 o 
   4   0  16      464.62      442.16     52.50 o 
  -5   1  16      228.91      251.80     20.11 o 
  -4   1  16      475.18      472.07     34.18 o 
  -3   1  16       26.09       32.39     20.45 o 
  -2   1  16       16.29       20.84     10.06 o 
  -1   1  16      626.76      744.92     26.72 o 
   0   1  16      246.70      302.45     27.10 o 
   1   1  16      133.63      158.69     15.95 o 
   2   1  16      192.27      212.18     21.49 o 
   3   1  16       24.92       31.97     18.59 o 
   4   1  16      259.55      255.61     31.32 o 
  -5   2  16       68.73       57.96     13.40 o 
  -4   2  16        6.33       32.11     11.24 o 
  -3   2  16       44.97       20.84     12.58 o 
  -2   2  16       14.50       25.94     10.61 o 
  -1   2  16        3.76       22.21     11.59 o 
   0   2  16       79.09       89.42     11.47 o 
   1   2  16      166.28      221.52     16.97 o 
   2   2  16       71.02       78.81     22.95 o 
   3   2  16       56.74       76.05     17.62 o 
   4   2  16       27.73       24.44     15.57 o 
  -5   3  16      423.76      417.99     25.26 o 
  -4   3  16      894.37      887.44     30.86 o 
  -3   3  16      283.13      256.36     18.68 o 
  -2   3  16       53.78       47.53     13.71 o 
  -1   3  16      424.70      505.37     26.96 o 
   0   3  16      163.49      180.79     14.41 o 
   1   3  16       15.43       14.70      9.97 o 
   2   3  16      384.41      441.28     27.35 o 
   3   3  16      339.90      338.91     29.29 o 
  -5   4  16      909.13      944.22     32.56 o 
  -4   4  16     2363.57     2378.17     50.28 o 
  -3   4  16     2447.58     2453.23     58.84 o 
  -2   4  16     1066.11     1011.73     37.07 o 
  -1   4  16     1965.95     1992.01     50.46 o 
   0   4  16     3135.67     3292.30     56.50 o 
   1   4  16     1093.63     1090.77     42.27 o 
   2   4  16     2143.22     2209.27     47.75 o 
   3   4  16      354.88      359.40     27.14 o 
  -4   5  16      244.09      255.86     25.43 o 
  -3   5  16       12.60       31.59     13.77 o 
  -2   5  16      184.79      216.33     20.45 o 
  -1   5  16      173.32      173.25     38.50 o 
   0   5  16      375.71      423.95     22.13 o 
   1   5  16       35.03       63.13     13.20 o 
   2   5  16      145.61      144.21     17.29 o 
   3   5  16       38.01       56.90     16.26 o 
  -4   6  16       23.65       38.51     16.23 o 
  -3   6  16      189.53      180.71     26.73 o 
  -2   6  16       19.43       26.07     19.25 o 
  -1   6  16        0.40      -15.07     15.24 o 
   0   6  16      216.94      245.68     21.55 o 
   1   6  16      547.33      542.78     25.55 o 
   2   6  16      160.79      152.50     18.35 o 
   3   6  16       12.29        0.11     11.73 o 
  -3   7  16      123.52      123.82     25.15 o 
  -2   7  16       35.06       21.33     17.72 o 
  -1   7  16       60.77       80.24     25.08 o 
   0   7  16      110.65      128.68     17.68 o 
   1   7  16       61.82       68.24     14.57 o 
   2   7  16      228.91      238.93     20.32 o 
  -3   8  16     2154.42     2303.82     76.72 o 
  -2   8  16     1050.48     1046.31     68.25 o 
  -1   8  16     1299.13     1295.96     56.47 o 
   0   8  16     1484.51     1579.16    119.73 o 
   1   8  16      187.97      187.08     18.63 o 
  -2   9  16       63.59       70.37     21.85 o 
  -1   9  16        0.83      -17.18     14.85 o 
   0   9  16      525.97      543.10     31.48 o 
  -4   1  17       60.45       99.25     20.88 o 
  -3   1  17       82.55      101.15     14.16 o 
  -2   1  17       27.90       40.63     12.14 o 
  -1   1  17       54.63       62.55     15.03 o 
   0   1  17      338.72      372.07     30.49 o 
   1   1  17        0.88       -1.17     11.06 o 
   2   1  17      329.45      386.60     27.37 o 
  -3   2  17     1108.73     1086.73     34.35 o 
  -2   2  17     1066.91     1028.89     38.02 o 
  -1   2  17      933.85      923.95     35.58 o 
   0   2  17      454.23      489.84     40.11 o 
   1   2  17      248.06      235.91     22.17 o 
   2   2  17     3208.72     3679.61     92.38 o 
  -3   3  17       32.21       13.20     13.62 o 
  -2   3  17        1.52        2.69     11.97 o 
  -1   3  17      164.25      173.95     19.70 o 
   0   3  17     1075.46     1126.90     50.24 o 
   1   3  17      115.15      116.59     18.58 o 
   2   3  17       94.31      123.01     19.71 o 
  -3   4  17      141.91      179.21     27.06 o 
  -2   4  17        0.27      -13.35     10.64 o 
  -1   4  17       14.04       28.91     23.33 o 
   0   4  17       53.64       94.60     22.75 o 
   1   4  17      128.53      156.77     17.25 o 
  -2   5  17      201.12      255.20     60.08 o 
  -1   5  17      166.57      136.88     50.75 o 
   0   5  17      299.96      301.12     31.22 o 
   1   5  17       37.17       25.38     12.73 o 
  -1   6  17     1383.61     1605.31     62.55 o 
   0   6  17      814.32      865.15     47.17 o 
                                                 
